# Supplementary material for: COVID-19 related knowledge, attitudes, and practices in Indian Population: An online national cross-sectional survey
Source: PLoS One. 2022 Mar 3;17(3):e0264752. doi: 10.1371/journal.pone.0264752 (PMC8893705; doi:10.1371/journal.pone.0264752)
Supplement: S1 File — (CSV) [file pone.0264752.s002.csv]

SN	1. How old are you? Please specify your age in completed years	2. What is your gender?	3. How many people live in your household (Who share a common kitchen) including yourself?	4. What is your profession?	5. What is the highest level of education you have completed?	6. What is your monthly family income (In Rupees)?	7. City and state where do you live currently, please mention …………………..	8. The area you live in belongs to which category	9. How far do you live from the nearest health clinic or hospital?	10. Have you heard of coronavirus?	11. Have you or any member of your family got infected with Coronavirus?	12. Do you know about the reason for the current lockdown? (Select only one Answer)	13. When did you first hear about Coronavirus? (Select only one Answer)	14. Where/from whom did you first hear about Coronavirus? (Select multiple answers)	15. Do you know anybody who has Coronavirus Disease (Covid-19) in your locality? (Select only one Answer)	16. If you or somebody in your household had a mild/high fever now, what might be wrong with him? (Select multiple answers)	17. The presence of which of the following features will hint you about having a coronavirus disease? (Select multiple answers)	18. Does everybody who gets Coronavirus disease (Covid-19) show symptoms? (Select only one Answer)	19. As per the best current knowledge, how can a person get Coronavirus? (Select multiple answers)	20. For maximum how long the Coronavirus can survive outside the human body on any surface or object? (Select only one Answer)	21. Can coronavirus be prevented? (Select only one Answer)	22. How can a person prevent him(her)self from getting a Coronavirus infection? (Select multiple Answers)	23. What is the range of social distancing? (Select only one Answer)	24. Which kind of people should be quarantined during current Coronavirus disease (Covid-19) transmission? (Select multiple Answers)	25. What is the time period of quarantine in Coronavirus disease (Covid-19)? (Select only one Answer)	26. Is there treatment available for Coronavirus disease (Covid-19)? (Select only one Answer)	27. What should one do if s/he gets Coronavirus disease (Covid-19)? (Select multiple Answers)	28. Who can get infected with Coronavirus? (Select multiple Answers)	29. Whom do you trust the most to give you accurate information about Coronavirus disease (Covid-19)? (Select multiple Answers)	30. What is the current coronavirus pandemic called? (Select only one Answers)	31. Do you think there is a link between SARS, MERS and Covid-19? (Select only one Answer)	32. Do you think that Coronavirus disease (Covid-19) can create a serious issue/problem in your community? (Select only one Answer)	33. Do you think the current measure of nationwide lockdown is enough to control the spread of Coronavirus disease (Covid-19) (Select only one Answer)	34. What worries or concerns you most about Coronavirus disease (Covid-19)? (Select only one Answer)	35. How much do you think is the risk that you or your family members will get Coronavirus disease (Covid-19) in the next 1-2 months? (Select only one Answer)	36. Whose responsibility is it to prevent you / your household / your community from getting Coronavirus disease (Covid-19)? (Select multiple answers)	37. If you came in contact with a Coronavirus disease (Covid-19) suspected/affected Individual, what would you do? (Select multiple answers)	38. If you suspect that you have coronavirus disease, who would you talk to about your condition? (Select multiple answers)	39. Which is the best available cure for coronavirus disease? (Select only one Answer)	40. Who can effectively treat a person with Coronavirus disease (Covid-19)? (Select only one Answer)	41. If somebody in your family gets Coronavirus disease (Covid-19), you would want it to remain private /a secret. (Select only one Answer)	42. If a person gets Coronavirus disease (Covid-19), should they discriminated against or stigmatized because of it?) (Select only one Answer)	43. In your opinion, who is responsible for the transmission of Coronavirus disease (Covid-19) in your community/region?	44. Do you think you have enough information about Coronavirus disease (Covid-19)? (Select only one Answer)	45. If you need to know about coronavirus disease, what would you like more information about? (Select Multiple Answers)	46. Since you heard about Coronavirus disease (Covid-19), what action have you taken to prevent yourself / your household from getting Coronavirus disease (Covid-19)? (Select multiple answers)	47. What challenges/difficulties did you face in taking that action? (Select multiple answers)	48. If you have not taken any action to prevent yourself from getting Coronavirus disease (Covid-19), what is the reason? (Select multiple answers)	49.what action have you taken to prevent your community from getting Coronavirus disease (Covid-19)? (Select multiple answers)
1	31	Female	1	3. Student	5. Higher education (post-graduate or above)		New Delhi	2. Semi-urban	1. 0–10 kilometers	1. Yes	2. No	To control the spread of Coronavirus	1. Many years ago	1. Family members, 14. Teachers	2. No	1. Seasonal fever, 2. Viral fever, 3. Vector-borne disease (Dengue, chicken Guinea, Malaria, Kala-azar, Japanese Encephalitis etc.), 4. Coronavirus disease, 5. Cannot say	1. Fever, 4. Cough, 11. Diarrhoea, 13. Shortness of breath, Tiredness	2. No	4. Touching surfaces or objects in a public place, 5. Through shaking hand, 8. Through coughing and sneezing (e.g. airborne)	from few hours to several days (as per WHO)	3. May Be	1. Avoid shaking hands while greeting, 2. Covering mouth and nose properly when coughing or sneezing, 3. Washing hands properly after touching items in public places, 11. Using alcohol-based sanitizers on hands, 12. Through good nutrition	3 feet at least	Exposed, infected and risk individual, people travelling from hotspot areas or where Covid-19 transmission is going on	3. 14 days	2. No	4. Seek emergency treatment in Hospital, 6. As advised by your family doctor, Call the Covid-19 helpline and seek help	6. Anybody can get Coronavirus disease (Covid-19)	12. Internet, 14. National Government Organization (Ministry of Health and family welfare, Govt of India, ICMR), 15. International organizations (WHO, CDC)	4. Covid19	3. MAY be	1. Yes	3. Maybe	Both life and economy are at risk	6. No answer	Multiple option is not working here. I would go for points: 1, 6, 7, 8,	Multiple option not working. Go for test, Go to self quarantine	To my household members and doctor	9. Do not know	1. Public hospital/ Government Hospital	4. Strongly disagree	2. No	Individual only. Because I think, its we the individuals who can take better decisions and precautions	1. Yes	3. Prevention, 4. Treatment options, 5. Government action, 7. Isolation/Quarantine	3. Covered mouth with a simple cloth, 5. Washed hand for at least 20 seconds daily with soap, 6. Used sanitizer, 7. Avoided handshake and hugging, 8. Avoided touching objects at public places, Also avoided going outside without an emergency	5. I did not face any challenges or difficulties in taking action, Rise in price of mask	1. Not applicable as I have already taken such measures	5. Created awareness
2	30	Male	6	7. Government Job	5. Higher education (post-graduate or above)	75000	Mehidpur, City- Ujjain, Madhya Pradesh	3. Town	1. 0–10 kilometers	1. Yes	2. No	1. Yes, Please Mention the reason in other option…………	3. In the last few months (2-4)	9. Social Media (WhatsApp, Facebook etc)	2. No	1. Seasonal fever, 2. Viral fever, 3. Vector-borne disease (Dengue, chicken Guinea, Malaria, Kala-azar, Japanese Encephalitis etc.), 4. Coronavirus disease, 5. Cannot say	1. Fever, 4. Cough, 7. Joint pain, 13. Shortness of breath	2. No	4. Touching surfaces or objects in a public place, 5. Through shaking hand, 6. Through animal contacts, 7. Through hugging people, 8. Through coughing and sneezing (e.g. airborne), 11. From a dirty environment	3. 24 hours	1. YES	1. Avoid shaking hands while greeting, 2. Covering mouth and nose properly when coughing or sneezing, 3. Washing hands properly after touching items in public places, 4. Closing windows at home, 7. Covering mouth with a mask, 9. Keeping clean household environment, 11. Using alcohol-based sanitizers on hands	1. 3 feet -8 feet	4. exposed Individual	3. 14 days	1. Yes	1. Have plenty of rest, 3. Drink a lot of fluids and take healthy diets, 4. Seek emergency treatment in Hospital	1. Adult Males, 2. Adult Females, 3. Elderly person / person of geriatric age or above 60 years, 4. Children below five years of age, 5. Health workers, 6. Anybody can get Coronavirus disease (Covid-19), 7. People with pre-existing medical conditions (such as asthma, diabetes, heart disease), 8. People with disabilities, 9. Poor people (poverty-stricken), 10. Traveler	7. Health workers at the health center, 8. Private doctor, 12. Internet	2. Coronavirus	2. NO	1. Yes	1. Yes	1. It can kill you or member of your family	2. Medium risk	6. Local district administration	6. Go to self-isolation	Multiple answers like 1,2,3 and 6	5. Allopathy (English) based medicine and Hospitalization	1. Public hospital/ Government Hospital	4. Strongly disagree	2. No	Traveller	1. Yes	2. Signs and symptoms, 3. Prevention, 4. Treatment options, 5. Government action	2. Used mask, 5. Washed hand for at least 20 seconds daily with soap, 6. Used sanitizer, 7. Avoided handshake and hugging, 8. Avoided touching objects at public places, 9. Avoided going outside of the home, 10. Prayed to God	1. Difficult to take time from my routine to take preventive measures, 3. Difficult to have access to necessary items (e.g. to buy mask or sanitizer), 4. I had to overcome people around me who did not want me to take action	1. Not applicable as I have already taken such measures	1. Donated money to the government, 2. Donated money to other organizations, 4. Stop going outside, 5. Created awareness, 6. Prayed to god, 8. Stopped people for going outside
3	23	Female	2	6. Private job	4. College (Graduation)	100000	Kashipur uttrakhand	2. Semi-urban	1. 0–10 kilometers	1. Yes	2. No	1. Yes, Please Mention the reason in other option…………	3. In the last few months (2-4)	7. Newspapers and magazines, 10. TV	2. No	1. Seasonal fever	1. Fever, 2. Headache, 4. Cough, 5. Nausea, 6. Cough that lasts longer than three weeks, 9. Vomiting, 13. Shortness of breath	2. No	4. Touching surfaces or objects in a public place, 5. Through shaking hand, 7. Through hugging people, 8. Through coughing and sneezing (e.g. airborne), 11. From a dirty environment	2. 8 hours	1. YES	1. Avoid shaking hands while greeting, 2. Covering mouth and nose properly when coughing or sneezing, 3. Washing hands properly after touching items in public places, 4. Closing windows at home, 6. Wear full body covering clothes, 7. Covering mouth with a mask, 11. Using alcohol-based sanitizers on hands	1. 3 feet -8 feet	6. Risk Individual	3. 14 days	1. Yes	2. Take medicine to lower the fever and reduce pain, 3. Drink a lot of fluids and take healthy diets, 4. Seek emergency treatment in Hospital	3. Elderly person / person of geriatric age or above 60 years, 4. Children below five years of age, 5. Health workers, 6. Anybody can get Coronavirus disease (Covid-19), 7. People with pre-existing medical conditions (such as asthma, diabetes, heart disease)	9. Television, 11. Newspapers, 12. Internet, 13. Social media (WhatsApp, Facebook etc.), 14. National Government Organization (Ministry of Health and family welfare, Govt of India, ICMR)	3. SARS-CoV-2	3. MAY be	1. Yes	1. Yes	1. It can kill you or member of your family	2. Medium risk	1. Personal responsibility (individual)	5. Get tested from Laboratory	1. The doctor or another medical worker	2. Home rest without medicine	3. Private Hospital	2. Agree	2. No	Tablighi jamaat	1. Yes	1. Cause, 2. Signs and symptoms, 4. Treatment options	1. Wore covering clothes and gloves, 2. Used mask, 3. Covered mouth with a simple cloth, 4. Sprayed or fumigated my home, 5. Washed hand for at least 20 seconds daily with soap, 6. Used sanitizer, 7. Avoided handshake and hugging, 8. Avoided touching objects at public places, 9. Avoided going outside of the home	5. I did not face any challenges or difficulties in taking action	1. Not applicable as I have already taken such measures	2. Donated money to other organizations
4	58	Male	2	9. Healthcare worker	5. Higher education (post-graduate or above)	100000	Greater Noida UP	1. Urban	1. 0–10 kilometers	1. Yes	2. No	1. Yes, Please Mention the reason in other option…………	4. In the last few weeks (2-4)	1. Family members, 2. Relatives, 3. Friends, 6. Government announcement, 9. Social Media (WhatsApp, Facebook etc), 12. Health workers at the health center	2. No	2. Viral fever, 3. Vector-borne disease (Dengue, chicken Guinea, Malaria, Kala-azar, Japanese Encephalitis etc.)	1. Fever, 2. Headache, 4. Cough, 5. Nausea, 8. Chest pain, 9. Vomiting, 13. Shortness of breath	2. No	4. Touching surfaces or objects in a public place, 5. Through shaking hand, 7. Through hugging people, 8. Through coughing and sneezing (e.g. airborne)	1. 3 hours	1. YES	1. Avoid shaking hands while greeting, 2. Covering mouth and nose properly when coughing or sneezing, 3. Washing hands properly after touching items in public places, 7. Covering mouth with a mask, 9. Keeping clean household environment, 11. Using alcohol-based sanitizers on hands, 12. Through good nutrition	1. 3 feet -8 feet	3. Infected Individual	3. 14 days	1. Yes	1. Have plenty of rest, 2. Take medicine to lower the fever and reduce pain, 3. Drink a lot of fluids and take healthy diets, 4. Seek emergency treatment in Hospital, 6. As advised by your family doctor	1. Adult Males, 2. Adult Females, 3. Elderly person / person of geriatric age or above 60 years, 4. Children below five years of age, 5. Health workers, 6. Anybody can get Coronavirus disease (Covid-19), 7. People with pre-existing medical conditions (such as asthma, diabetes, heart disease), 8. People with disabilities, 9. Poor people (poverty-stricken), 10. Traveler	6. ASHA/Midwife (ANM) of your Village or Locality, 7. Health workers at the health center, 8. Private doctor, 14. National Government Organization (Ministry of Health and family welfare, Govt of India, ICMR), 15. International organizations (WHO, CDC)	3. SARS-CoV-2	1. YES	1. Yes	2. No	5. It can kill people in your community	1. High risk	1. Personal responsibility (individual)	5. Get tested from Laboratory	1. The doctor or another medical worker	5. Allopathy (English) based medicine and Hospitalization	1. Public hospital/ Government Hospital	4. Strongly disagree	2. No	Infected person	1. Yes	1. Cause, 2. Signs and symptoms, 3. Prevention, 4. Treatment options, 5. Government action, 6. Consequences of having a virus, 7. Isolation/Quarantine	1. Wore covering clothes and gloves, 2. Used mask, 4. Sprayed or fumigated my home, 5. Washed hand for at least 20 seconds daily with soap, 6. Used sanitizer, 7. Avoided handshake and hugging, 8. Avoided touching objects at public places, 9. Avoided going outside of the home	4. I had to overcome people around me who did not want me to take action, 5. I did not face any challenges or difficulties in taking action	13. No answer	3. Sanitized the building or locality, 4. Stop going outside, 5. Created awareness
5	24	Female	4	3. Student	5. Higher education (post-graduate or above)		New Delhi	1. Urban	1. 0–10 kilometers	1. Yes	2. No	1. Yes, Please Mention the reason in other option…………	2. Last year	7. Newspapers and magazines, 9. Social Media (WhatsApp, Facebook etc), 11. Brochures, posters and other printed materials, 12. Health workers at the health center, 14. Teachers	2. No	1. Seasonal fever, 2. Viral fever, 4. Coronavirus disease	1. Fever, 4. Cough, 7. Joint pain, 13. Shortness of breath	2. No	4. Touching surfaces or objects in a public place, 5. Through shaking hand, 7. Through hugging people, 8. Through coughing and sneezing (e.g. airborne)	7. Do not know	1. YES	1. Avoid shaking hands while greeting, 2. Covering mouth and nose properly when coughing or sneezing, 3. Washing hands properly after touching items in public places, 7. Covering mouth with a mask, 11. Using alcohol-based sanitizers on hands, 12. Through good nutrition	1. 3 feet -8 feet	4. exposed Individual	4. 15 days	3. May be	3. Drink a lot of fluids and take healthy diets, 4. Seek emergency treatment in Hospital, 6. As advised by your family doctor	1. Adult Males, 2. Adult Females, 3. Elderly person / person of geriatric age or above 60 years, 4. Children below five years of age, 5. Health workers, 6. Anybody can get Coronavirus disease (Covid-19), 7. People with pre-existing medical conditions (such as asthma, diabetes, heart disease), 8. People with disabilities, 9. Poor people (poverty-stricken), 10. Traveler	14. National Government Organization (Ministry of Health and family welfare, Govt of India, ICMR), 15. International organizations (WHO, CDC)	3. SARS-CoV-2	1. YES	1. Yes	2. No	5. It can kill people in your community	2. Medium risk	1. Personal responsibility (individual)	7. Go for self-quarantine	1. The doctor or another medical worker	5. Allopathy (English) based medicine and Hospitalization	1. Public hospital/ Government Hospital	4. Strongly disagree	2. No	We the people	3. Maybe	1. Cause, 2. Signs and symptoms, 3. Prevention, 4. Treatment options, 5. Government action, 6. Consequences of having a virus, 7. Isolation/Quarantine	1. Wore covering clothes and gloves, 2. Used mask, 3. Covered mouth with a simple cloth, 5. Washed hand for at least 20 seconds daily with soap, 6. Used sanitizer, 7. Avoided handshake and hugging, 8. Avoided touching objects at public places, 9. Avoided going outside of the home	5. I did not face any challenges or difficulties in taking action	1. Not applicable as I have already taken such measures	4. Stop going outside, 8. Stopped people for going outside
6	18	Male	6	3. Student	4. College (Graduation)		Faridabad	1. Urban	1. 0–10 kilometers	1. Yes	2. No	1. Yes, Please Mention the reason in other option…………	3. In the last few months (2-4)	9. Social Media (WhatsApp, Facebook etc), 10. TV	2. No	6. No answer	1. Fever, 4. Cough, 13. Shortness of breath	1. Yes	4. Touching surfaces or objects in a public place, 5. Through shaking hand, 7. Through hugging people, 8. Through coughing and sneezing (e.g. airborne)	2. 8 hours	2. NO	1. Avoid shaking hands while greeting, 2. Covering mouth and nose properly when coughing or sneezing, 3. Washing hands properly after touching items in public places, 7. Covering mouth with a mask, 8. Abstain from sexual intercourse, 11. Using alcohol-based sanitizers on hands, 12. Through good nutrition	1. 3 feet -8 feet	3. Infected Individual, 5. healthy Individual, 6. Risk Individual	3. 14 days	2. No	3. Drink a lot of fluids and take healthy diets, 4. Seek emergency treatment in Hospital, 6. As advised by your family doctor	6. Anybody can get Coronavirus disease (Covid-19)	8. Private doctor, 9. Television, 14. National Government Organization (Ministry of Health and family welfare, Govt of India, ICMR), 15. International organizations (WHO, CDC)	4. Covid19	3. MAY be	1. Yes	2. No	1. It can kill you or member of your family	1. High risk	1. Personal responsibility (individual)	1. Inform family member, 2. Inform local representative (Gram Pradhan, RWA etc.), 3. Go to hospital yourself, 4. Inform the local authority, 5. Get tested from Laboratory, 6. Go to self-isolation, 7. Go for self-quarantine	1. The doctor or another medical worker	9. Do not know	1. Public hospital/ Government Hospital	4. Strongly disagree	2. No	No one it's a virus no one is responsible , but spreading virus is an issue that all people have to aware	3. Maybe	3. Prevention, 5. Government action	1. Wore covering clothes and gloves, 2. Used mask, 3. Covered mouth with a simple cloth, 4. Sprayed or fumigated my home, 5. Washed hand for at least 20 seconds daily with soap, 6. Used sanitizer, 7. Avoided handshake and hugging, 8. Avoided touching objects at public places, 9. Avoided going outside of the home, 10. Prayed to God	7. No answer	6. Preventing Coronavirus disease (Covid-19) is not a priority for me, 9. I do not think preventative measures are effective	3. Sanitized the building or locality, 4. Stop going outside, 5. Created awareness
7	34	Female	7	7. Government Job	5. Higher education (post-graduate or above)	40000	Dehradun	3. Town	1. 0–10 kilometers	1. Yes	2. No	1. Yes, Please Mention the reason in other option…………	3. In the last few months (2-4)	10. TV	2. No	1. Seasonal fever, 2. Viral fever, 4. Coronavirus disease	1. Fever, 2. Headache, 4. Cough, 5. Nausea, 7. Joint pain, 8. Chest pain, 9. Vomiting, 11. Diarrhoea, 13. Shortness of breath	1. Yes	4. Touching surfaces or objects in a public place, 5. Through shaking hand, 7. Through hugging people, 8. Through coughing and sneezing (e.g. airborne)	4. Three days	1. YES	1. Avoid shaking hands while greeting, 2. Covering mouth and nose properly when coughing or sneezing, 3. Washing hands properly after touching items in public places, 4. Closing windows at home, 7. Covering mouth with a mask, 9. Keeping clean household environment, 11. Using alcohol-based sanitizers on hands, 12. Through good nutrition	1. 3 feet -8 feet	3. Infected Individual, 4. exposed Individual, 6. Risk Individual	3. 14 days	3. May be	4. Seek emergency treatment in Hospital	6. Anybody can get Coronavirus disease (Covid-19)	14. National Government Organization (Ministry of Health and family welfare, Govt of India, ICMR), 15. International organizations (WHO, CDC)	4. Covid19	1. YES	2. No	3. Maybe	It can destroy the large number of population where it spread and offcourse whole country people suffered from it socioeconomically and health wise and distroy everything	1. High risk	1. Personal responsibility (individual)	1. Inform family member, 2. Inform local representative (Gram Pradhan, RWA etc.), 4. Inform the local authority, 5. Get tested from Laboratory, 7. Go for self-quarantine, 8. Wait for symptoms for confirmation	1. The doctor or another medical worker	5. Allopathy (English) based medicine and Hospitalization	1. Public hospital/ Government Hospital	4. Strongly disagree	2. No	The behavior of the people do not take it seriously	1. Yes	1. Cause, 2. Signs and symptoms, 3. Prevention, 4. Treatment options, 5. Government action, 6. Consequences of having a virus, 7. Isolation/Quarantine	2. Used mask, 4. Sprayed or fumigated my home, 5. Washed hand for at least 20 seconds daily with soap, 6. Used sanitizer, 7. Avoided handshake and hugging, 8. Avoided touching objects at public places, 9. Avoided going outside of the home	5. I did not face any challenges or difficulties in taking action	1. Not applicable as I have already taken such measures	4. Stop going outside, 7. Feed the needy people, 8. Stopped people for going outside
8	32	Male	5	6. Private job	5. Higher education (post-graduate or above)	35000	DELHI	1. Urban	1. 0–10 kilometers	1. Yes	2. No	1. Yes, Please Mention the reason in other option…………	2. Last year	10. TV	2. No	1. Seasonal fever	1. Fever, 4. Cough, 8. Chest pain, 13. Shortness of breath	2. No	4. Touching surfaces or objects in a public place, 5. Through shaking hand, 7. Through hugging people, 8. Through coughing and sneezing (e.g. airborne)	5. More than four days	1. YES	1. Avoid shaking hands while greeting, 2. Covering mouth and nose properly when coughing or sneezing, 3. Washing hands properly after touching items in public places, 4. Closing windows at home, 6. Wear full body covering clothes, 7. Covering mouth with a mask, 9. Keeping clean household environment, 11. Using alcohol-based sanitizers on hands, 12. Through good nutrition	2. 6 feet-12 feet	3. Infected Individual, 4. exposed Individual, 6. Risk Individual	3. 14 days	1. Yes	4. Seek emergency treatment in Hospital	1. Adult Males, 2. Adult Females, 3. Elderly person / person of geriatric age or above 60 years, 6. Anybody can get Coronavirus disease (Covid-19)	7. Health workers at the health center, 14. National Government Organization (Ministry of Health and family welfare, Govt of India, ICMR), 15. International organizations (WHO, CDC)	4. Covid19	1. YES	1. Yes	1. Yes	5. It can kill people in your community	2. Medium risk	1. Personal responsibility (individual), 2. Household head (head of the family), 3. Community Leader / religious leaders, 4. Local healer / traditional healer/ faith Healer (Quack, Neem-Hakeem, Ojha), 5. Health workers, 6. Local district administration, 7. National government, 8. State government, 9. International organizations (WHO)	1. Inform family member, 2. Inform local representative (Gram Pradhan, RWA etc.), 3. Go to hospital yourself, 4. Inform the local authority, 5. Get tested from Laboratory, 6. Go to self-isolation, 7. Go for self-quarantine	1. The doctor or another medical worker, 3. Parent	5. Allopathy (English) based medicine and Hospitalization	1. Public hospital/ Government Hospital	4. Strongly disagree	2. No	Tablighi Jamat, Irresoponsible citizens	1. Yes	1. Cause, 2. Signs and symptoms, 3. Prevention, 4. Treatment options, 5. Government action, 6. Consequences of having a virus, 7. Isolation/Quarantine	1. Wore covering clothes and gloves, 2. Used mask, 4. Sprayed or fumigated my home, 5. Washed hand for at least 20 seconds daily with soap, 6. Used sanitizer, 7. Avoided handshake and hugging, 8. Avoided touching objects at public places, 9. Avoided going outside of the home	2. Difficult to find money and resources to take preventive measures	1. Not applicable as I have already taken such measures	1. Donated money to the government, 3. Sanitized the building or locality, 4. Stop going outside, 5. Created awareness, 8. Stopped people for going outside
9	27	Female	4	1. Unemployed	5. Higher education (post-graduate or above)	50000	New Delhi	1. Urban	1. 0–10 kilometers	1. Yes	2. No	1. Yes, Please Mention the reason in other option…………	4. In the last few weeks (2-4)	6. Government announcement, 7. Newspapers and magazines, 10. TV	3. Do not know	1. Seasonal fever, 2. Viral fever, 4. Coronavirus disease	1. Fever, 4. Cough, 6. Cough that lasts longer than three weeks, 13. Shortness of breath	2. No	5. Through shaking hand, 7. Through hugging people, 8. Through coughing and sneezing (e.g. airborne)	4. Three days	1. YES	1. Avoid shaking hands while greeting, 2. Covering mouth and nose properly when coughing or sneezing, 3. Washing hands properly after touching items in public places, 7. Covering mouth with a mask, 9. Keeping clean household environment, 11. Using alcohol-based sanitizers on hands	1. 3 feet -8 feet	3. Infected Individual, 4. exposed Individual	3. 14 days	2. No	4. Seek emergency treatment in Hospital	6. Anybody can get Coronavirus disease (Covid-19)	9. Television, 11. Newspapers, 14. National Government Organization (Ministry of Health and family welfare, Govt of India, ICMR), 15. International organizations (WHO, CDC)	4. Covid19	2. NO	1. Yes	1. Yes	4. It can make you or member of your family sick	2. Medium risk	1. Personal responsibility (individual), 7. National government, 8. State government, 9. International organizations (WHO)	1. Inform family member, 2. Inform local representative (Gram Pradhan, RWA etc.), 6. Go to self-isolation, 7. Go for self-quarantine, 8. Wait for symptoms for confirmation	1. The doctor or another medical worker, 3. Parent	5. Allopathy (English) based medicine and Hospitalization	1. Public hospital/ Government Hospital	2. Agree	2. No	Local people	2. No	2. Signs and symptoms, 3. Prevention, 5. Government action	1. Wore covering clothes and gloves, 2. Used mask, 5. Washed hand for at least 20 seconds daily with soap, 6. Used sanitizer, 7. Avoided handshake and hugging, 8. Avoided touching objects at public places, 9. Avoided going outside of the home	5. I did not face any challenges or difficulties in taking action	1. Not applicable as I have already taken such measures	4. Stop going outside, 5. Created awareness
10	34	Male	4	7. Government Job	4. College (Graduation)	200000	Gurgaon Haryana	1. Urban	1. 0–10 kilometers	1. Yes	2. No	1. Yes, Please Mention the reason in other option…………, To avoid spreading of Corona Virus	3. In the last few months (2-4)	6. Government announcement, 7. Newspapers and magazines, 8. Radio, 9. Social Media (WhatsApp, Facebook etc), 10. TV	2. No	1. Seasonal fever, 4. Coronavirus disease	1. Fever, 2. Headache, 13. Shortness of breath	2. No	4. Touching surfaces or objects in a public place, 5. Through shaking hand, 7. Through hugging people, 8. Through coughing and sneezing (e.g. airborne)	6. Cannot say	3. May Be	1. Avoid shaking hands while greeting, 2. Covering mouth and nose properly when coughing or sneezing, 3. Washing hands properly after touching items in public places, 7. Covering mouth with a mask, 9. Keeping clean household environment, 11. Using alcohol-based sanitizers on hands, 12. Through good nutrition	1. 3 feet -8 feet	3. Infected Individual, 4. exposed Individual	4. 15 days	3. May be	2. Take medicine to lower the fever and reduce pain, 4. Seek emergency treatment in Hospital	6. Anybody can get Coronavirus disease (Covid-19)	7. Health workers at the health center, 14. National Government Organization (Ministry of Health and family welfare, Govt of India, ICMR), 15. International organizations (WHO, CDC)	4. Covid19	4. Do not know	1. Yes	2. No	5. It can kill people in your community	2. Medium risk	1. Personal responsibility (individual), 5. Health workers, 6. Local district administration, 7. National government, 8. State government	1. Inform family member, 4. Inform the local authority	1. The doctor or another medical worker, 2. Spouse, 3. Parent, 4. Children, 5. Other family members, 6. Close friend	5. Allopathy (English) based medicine and Hospitalization	1. Public hospital/ Government Hospital	4. Strongly disagree	2. No	Lack of Knowledge & delayed information by other infected individuals	2. No	1. Cause, 2. Signs and symptoms, 3. Prevention, 4. Treatment options, 5. Government action, 6. Consequences of having a virus, 7. Isolation/Quarantine	2. Used mask, 3. Covered mouth with a simple cloth, 5. Washed hand for at least 20 seconds daily with soap, 6. Used sanitizer, 7. Avoided handshake and hugging, 8. Avoided touching objects at public places, 9. Avoided going outside of the home	3. Difficult to have access to necessary items (e.g. to buy mask or sanitizer)	1. Not applicable as I have already taken such measures	1. Donated money to the government, 4. Stop going outside, 5. Created awareness, 6. Prayed to god, 8. Stopped people for going outside
11	34	Female	3	7. Government Job	5. Higher education (post-graduate or above)	100000	New Delhi	1. Urban	1. 0–10 kilometers	1. Yes	2. No	1. Yes, Please Mention the reason in other option…………, To avoid spreading further and to stop almost	3. In the last few months (2-4)	9. Social Media (WhatsApp, Facebook etc), 10. TV	2. No	1. Seasonal fever, 2. Viral fever, 4. Coronavirus disease	1. Fever, 2. Headache, 4. Cough, 9. Vomiting, 11. Diarrhoea, 13. Shortness of breath	1. Yes	4. Touching surfaces or objects in a public place, 5. Through shaking hand, 7. Through hugging people, 8. Through coughing and sneezing (e.g. airborne)	4. Three days	3. May Be	1. Avoid shaking hands while greeting, 2. Covering mouth and nose properly when coughing or sneezing, 3. Washing hands properly after touching items in public places, 7. Covering mouth with a mask, 9. Keeping clean household environment, 11. Using alcohol-based sanitizers on hands, 12. Through good nutrition	2. 6 feet-12 feet	3. Infected Individual, 4. exposed Individual, 6. Risk Individual	3. 14 days	2. No	6. As advised by your family doctor, Should inform to government and follow their advice	6. Anybody can get Coronavirus disease (Covid-19)	9. Television, 11. Newspapers, 14. National Government Organization (Ministry of Health and family welfare, Govt of India, ICMR), 15. International organizations (WHO, CDC)	4. Covid19	3. MAY be	1. Yes	3. Maybe	4. It can make you or member of your family sick	6. No answer	1. Personal responsibility (individual), 2. Household head (head of the family), 5. Health workers, 7. National government, 8. State government, 9. International organizations (WHO)	1. Inform family member, 2. Inform local representative (Gram Pradhan, RWA etc.), 3. Go to hospital yourself, 4. Inform the local authority, 5. Get tested from Laboratory, 6. Go to self-isolation, 7. Go for self-quarantine	1. The doctor or another medical worker, 2. Spouse, 3. Parent, 4. Children	9. Do not know	1. Public hospital/ Government Hospital	4. Strongly disagree	1. Yes	Community head	3. Maybe	2. Signs and symptoms, 3. Prevention, 4. Treatment options, 5. Government action, Best available cure	1. Wore covering clothes and gloves, 2. Used mask, 5. Washed hand for at least 20 seconds daily with soap, 6. Used sanitizer, 7. Avoided handshake and hugging, 8. Avoided touching objects at public places, 9. Avoided going outside of the home	5. I did not face any challenges or difficulties in taking action	1. Not applicable as I have already taken such measures, 3. I do not go outside of my house	1. Donated money to the government, 3. Sanitized the building or locality, 4. Stop going outside, 6. Prayed to god
12	18	Male	6	3. Student	3. High school (till class 10)		Delhi	1. Urban	1. 0–10 kilometers	1. Yes	2. No	1. Yes, Please Mention the reason in other option…………	3. In the last few months (2-4)	9. Social Media (WhatsApp, Facebook etc)	2. No	5. Cannot say	1. Fever, 4. Cough, 6. Cough that lasts longer than three weeks, 13. Shortness of breath	3. Maybe	2. Drinking polluted water, 4. Touching surfaces or objects in a public place, 5. Through shaking hand, 6. Through animal contacts, 7. Through hugging people, 8. Through coughing and sneezing (e.g. airborne), 10. From a blood transfusion, 11. From a dirty environment	3. 24 hours	1. YES	1. Avoid shaking hands while greeting, 2. Covering mouth and nose properly when coughing or sneezing, 3. Washing hands properly after touching items in public places, 7. Covering mouth with a mask, 11. Using alcohol-based sanitizers on hands	1. 3 feet -8 feet	3. Infected Individual, 4. exposed Individual	5. 20 days	2. No	1. Have plenty of rest, 2. Take medicine to lower the fever and reduce pain, 3. Drink a lot of fluids and take healthy diets, 4. Seek emergency treatment in Hospital	6. Anybody can get Coronavirus disease (Covid-19)	7. Health workers at the health center, 8. Private doctor, 9. Television, 11. Newspapers, 12. Internet, 14. National Government Organization (Ministry of Health and family welfare, Govt of India, ICMR), 15. International organizations (WHO, CDC)	4. Covid19	1. YES	1. Yes	3. Maybe	1. It can kill you or member of your family	1. High risk	1. Personal responsibility (individual), 7. National government, 8. State government	6. Go to self-isolation	1. The doctor or another medical worker, 3. Parent, 5. Other family members, 6. Close friend	2. Home rest without medicine	1. Public hospital/ Government Hospital	4. Strongly disagree	2. No	The household labour who go to multiple houses in a localityp	2. No	3. Prevention, 4. Treatment options, 5. Government action, 7. Isolation/Quarantine	5. Washed hand for at least 20 seconds daily with soap, 6. Used sanitizer, 7. Avoided handshake and hugging, 8. Avoided touching objects at public places, 9. Avoided going outside of the home	1. Difficult to take time from my routine to take preventive measures, 3. Difficult to have access to necessary items (e.g. to buy mask or sanitizer)	1. Not applicable as I have already taken such measures	4. Stop going outside, 5. Created awareness
13	33	Male	5	6. Private job	5. Higher education (post-graduate or above)	25000	Mahidpur (MP)	1. Urban	1. 0–10 kilometers	1. Yes	2. No	1. Yes, Please Mention the reason in other option…………	1. Many years ago	14. Teachers, 15. Other (please explain):, I am MSc in Microbiology	2. No	1. Seasonal fever, 2. Viral fever, 3. Vector-borne disease (Dengue, chicken Guinea, Malaria, Kala-azar, Japanese Encephalitis etc.), 4. Coronavirus disease	1. Fever, 4. Cough, 6. Cough that lasts longer than three weeks, 13. Shortness of breath	2. No	4. Touching surfaces or objects in a public place, 5. Through shaking hand, 6. Through animal contacts, 7. Through hugging people, 8. Through coughing and sneezing (e.g. airborne)	For 9 days	1. YES	1. Avoid shaking hands while greeting, 2. Covering mouth and nose properly when coughing or sneezing, 3. Washing hands properly after touching items in public places, 6. Wear full body covering clothes, 7. Covering mouth with a mask, 11. Using alcohol-based sanitizers on hands	3. 12 feet-20 feet	3. Infected Individual, 4. exposed Individual, 6. Risk Individual	3. 14 days	2. No	4. Seek emergency treatment in Hospital, 6. As advised by your family doctor	1. Adult Males, 2. Adult Females, 3. Elderly person / person of geriatric age or above 60 years, 4. Children below five years of age, 5. Health workers, 6. Anybody can get Coronavirus disease (Covid-19), 7. People with pre-existing medical conditions (such as asthma, diabetes, heart disease), 8. People with disabilities, 9. Poor people (poverty-stricken), 10. Traveler	14. National Government Organization (Ministry of Health and family welfare, Govt of India, ICMR), 15. International organizations (WHO, CDC)	4. Covid19	1. YES	1. Yes	2. No	5. It can kill people in your community	3. Low risk	1. Personal responsibility (individual), 2. Household head (head of the family), 3. Community Leader / religious leaders, 5. Health workers, 6. Local district administration, 7. National government, 8. State government, 9. International organizations (WHO)	4. Inform the local authority, 5. Get tested from Laboratory, 6. Go to self-isolation, 7. Go for self-quarantine	1. The doctor or another medical worker	5. Allopathy (English) based medicine and Hospitalization	1. Public hospital/ Government Hospital	4. Strongly disagree	2. No	Affected or suspected person who hides about COVID 19 and the people who don't follow lock down	1. Yes	8. I have enough information	2. Used mask, 5. Washed hand for at least 20 seconds daily with soap, 6. Used sanitizer, 7. Avoided handshake and hugging, 8. Avoided touching objects at public places, 9. Avoided going outside of the home	3. Difficult to have access to necessary items (e.g. to buy mask or sanitizer)	13. No answer	4. Stop going outside, 5. Created awareness, 8. Stopped people for going outside
14	34	Male	2	7. Government Job	4. College (Graduation)		Delhi	1. Urban	1. 0–10 kilometers	1. Yes	2. No	1. Yes, Please Mention the reason in other option…………	4. In the last few weeks (2-4)	9. Social Media (WhatsApp, Facebook etc)	2. No	1. Seasonal fever, 2. Viral fever, 4. Coronavirus disease	1. Fever, 2. Headache, 4. Cough, 6. Cough that lasts longer than three weeks, 13. Shortness of breath	1. Yes	4. Touching surfaces or objects in a public place, 5. Through shaking hand	3. 24 hours	1. YES	1. Avoid shaking hands while greeting, 2. Covering mouth and nose properly when coughing or sneezing, 3. Washing hands properly after touching items in public places, 6. Wear full body covering clothes, 7. Covering mouth with a mask, 11. Using alcohol-based sanitizers on hands	2. 6 feet-12 feet	3. Infected Individual, 4. exposed Individual, 6. Risk Individual	3. 14 days	1. Yes	2. Take medicine to lower the fever and reduce pain, 3. Drink a lot of fluids and take healthy diets, 4. Seek emergency treatment in Hospital, 6. As advised by your family doctor	6. Anybody can get Coronavirus disease (Covid-19)	14. National Government Organization (Ministry of Health and family welfare, Govt of India, ICMR)	4. Covid19	1. YES	1. Yes	2. No	2. It can harm pregnant women and the unborn baby in your family	2. Medium risk	1. Personal responsibility (individual), 5. Health workers, 6. Local district administration, 7. National government, 8. State government	1. Inform family member, 4. Inform the local authority, 5. Get tested from Laboratory, 6. Go to self-isolation, 7. Go for self-quarantine	1. The doctor or another medical worker, 2. Spouse, 6. Close friend	9. Do not know	4. Do not know	4. Strongly disagree	2. No	Wet Animal market in China	3. Maybe	1. Cause, 2. Signs and symptoms, 3. Prevention, 4. Treatment options, 5. Government action, 6. Consequences of having a virus, 7. Isolation/Quarantine	1. Wore covering clothes and gloves, 2. Used mask, 3. Covered mouth with a simple cloth, 4. Sprayed or fumigated my home, 5. Washed hand for at least 20 seconds daily with soap, 6. Used sanitizer, 7. Avoided handshake and hugging, 8. Avoided touching objects at public places, 9. Avoided going outside of the home	5. I did not face any challenges or difficulties in taking action	1. Not applicable as I have already taken such measures	1. Donated money to the government, 4. Stop going outside, 5. Created awareness, 6. Prayed to god
15	34	Female	2	7. Government Job	5. Higher education (post-graduate or above)	30000	Delhi	1. Urban	1. 0–10 kilometers	1. Yes	2. No	1. Yes, Please Mention the reason in other option…………	3. In the last few months (2-4)	9. Social Media (WhatsApp, Facebook etc)	2. No	6. No answer	1. Fever, 4. Cough	3. Maybe	5. Through shaking hand, 7. Through hugging people, 8. Through coughing and sneezing (e.g. airborne)	1. 3 hours	1. YES	1. Avoid shaking hands while greeting, 2. Covering mouth and nose properly when coughing or sneezing, 3. Washing hands properly after touching items in public places, 6. Wear full body covering clothes, 7. Covering mouth with a mask, 9. Keeping clean household environment, 11. Using alcohol-based sanitizers on hands, 12. Through good nutrition	1. 3 feet -8 feet	3. Infected Individual, 4. exposed Individual, 6. Risk Individual	5. 20 days	4. No answer	1. Have plenty of rest, 2. Take medicine to lower the fever and reduce pain, 3. Drink a lot of fluids and take healthy diets, 6. As advised by your family doctor	1. Adult Males, 2. Adult Females, 3. Elderly person / person of geriatric age or above 60 years, 4. Children below five years of age, 5. Health workers, 6. Anybody can get Coronavirus disease (Covid-19), 7. People with pre-existing medical conditions (such as asthma, diabetes, heart disease), 8. People with disabilities, 9. Poor people (poverty-stricken), 10. Traveler	11. Newspapers, 14. National Government Organization (Ministry of Health and family welfare, Govt of India, ICMR), 15. International organizations (WHO, CDC)	5. No answer	1. YES	1. Yes	3. Maybe	1. It can kill you or member of your family	1. High risk	1. Personal responsibility (individual)	1. Inform family member, 3. Go to hospital yourself, 6. Go to self-isolation, 7. Go for self-quarantine	1. The doctor or another medical worker, 3. Parent	5. Allopathy (English) based medicine and Hospitalization	1. Public hospital/ Government Hospital	3. Disagree	4. Don’t know	Less knowledge about the spread of corona virus	2. No	1. Cause, 2. Signs and symptoms, 3. Prevention, 4. Treatment options, 6. Consequences of having a virus, 7. Isolation/Quarantine	1. Wore covering clothes and gloves, 2. Used mask, 5. Washed hand for at least 20 seconds daily with soap, 7. Avoided handshake and hugging, 8. Avoided touching objects at public places, 9. Avoided going outside of the home	5. I did not face any challenges or difficulties in taking action	3. I do not go outside of my house	4. Stop going outside
16	31	Male	3	7. Government Job	4. College (Graduation)	90000	Gurugram	1. Urban	1. 0–10 kilometers	1. Yes	2. No	1. Yes, Please Mention the reason in other option…………, Social distancing to prevent further spread of disease	2. Last year	7. Newspapers and magazines, I found it on internet	2. No	5. Cannot say, I am taking precautions to stay away from covid-19.	1. Fever, 4. Cough, 7. Joint pain, 11. Diarrhoea, 13. Shortness of breath	2. No	4. Touching surfaces or objects in a public place, 5. Through shaking hand, 7. Through hugging people, 8. Through coughing and sneezing (e.g. airborne)	7. Do not know	3. May Be	1. Avoid shaking hands while greeting, 2. Covering mouth and nose properly when coughing or sneezing, 3. Washing hands properly after touching items in public places, 6. Wear full body covering clothes, 7. Covering mouth with a mask, 11. Using alcohol-based sanitizers on hands	2. 6 feet-12 feet	3. Infected Individual, 4. exposed Individual	3. 14 days	2. No	2. Take medicine to lower the fever and reduce pain, 3. Drink a lot of fluids and take healthy diets, 4. Seek emergency treatment in Hospital	6. Anybody can get Coronavirus disease (Covid-19)	7. Health workers at the health center, 14. National Government Organization (Ministry of Health and family welfare, Govt of India, ICMR), 15. International organizations (WHO, CDC)	4. Covid19	1. YES	1. Yes	2. No	1. It can kill you or member of your family	3. Low risk	1. Personal responsibility (individual), 7. National government, 8. State government, 9. International organizations (WHO)	5. Get tested from Laboratory, 7. Go for self-quarantine	1. The doctor or another medical worker, 2. Spouse, 3. Parent	9. Do not know	1. Public hospital/ Government Hospital	4. Strongly disagree	2. No	Government need to take stringent actions since early stage..when it was spreading in China.	1. Yes	8. I have enough information	3. Covered mouth with a simple cloth, 4. Sprayed or fumigated my home, 5. Washed hand for at least 20 seconds daily with soap, 6. Used sanitizer, 7. Avoided handshake and hugging, 8. Avoided touching objects at public places, 9. Avoided going outside of the home, 10. Prayed to God	2. Difficult to find money and resources to take preventive measures	1. Not applicable as I have already taken such measures	1. Donated money to the government, 4. Stop going outside, 5. Created awareness, 6. Prayed to god
17	32	Male	4	7. Government Job	5. Higher education (post-graduate or above)	30000	Delhi	2. Semi-urban	1. 0–10 kilometers	1. Yes	2. No	1. Yes, Please Mention the reason in other option…………, To flatten the curve	3. In the last few months (2-4)	9. Social Media (WhatsApp, Facebook etc)	2. No	1. Seasonal fever, 3. Vector-borne disease (Dengue, chicken Guinea, Malaria, Kala-azar, Japanese Encephalitis etc.), 4. Coronavirus disease	1. Fever, 2. Headache, 4. Cough, 8. Chest pain, 9. Vomiting, 13. Shortness of breath	2. No	4. Touching surfaces or objects in a public place, 5. Through shaking hand, 7. Through hugging people, 8. Through coughing and sneezing (e.g. airborne)	2. 8 hours	1. YES	1. Avoid shaking hands while greeting, 2. Covering mouth and nose properly when coughing or sneezing, 3. Washing hands properly after touching items in public places, 7. Covering mouth with a mask, 11. Using alcohol-based sanitizers on hands, 12. Through good nutrition	1. 3 feet -8 feet	3. Infected Individual, 4. exposed Individual, 6. Risk Individual	3. 14 days	2. No	4. Seek emergency treatment in Hospital	6. Anybody can get Coronavirus disease (Covid-19)	7. Health workers at the health center, 14. National Government Organization (Ministry of Health and family welfare, Govt of India, ICMR), 15. International organizations (WHO, CDC)	4. Covid19	1. YES	1. Yes	1. Yes	1. It can kill you or member of your family	3. Low risk	1. Personal responsibility (individual), 2. Household head (head of the family), 3. Community Leader / religious leaders, 5. Health workers, 7. National government, 10. God	1. Inform family member, 2. Inform local representative (Gram Pradhan, RWA etc.), 4. Inform the local authority, 5. Get tested from Laboratory, 6. Go to self-isolation, 8. Wait for symptoms for confirmation	1. The doctor or another medical worker	5. Allopathy (English) based medicine and Hospitalization	1. Public hospital/ Government Hospital	4. Strongly disagree	2. No	Any infected person	2. No	7. Isolation/Quarantine	5. Washed hand for at least 20 seconds daily with soap, 6. Used sanitizer, 7. Avoided handshake and hugging, 8. Avoided touching objects at public places, 9. Avoided going outside of the home, 10. Prayed to God	5. I did not face any challenges or difficulties in taking action	13. No answer	1. Donated money to the government, 4. Stop going outside, 5. Created awareness, 6. Prayed to god
18	19	Female	3	3. Student	4. College (Graduation)		New Delhi	1. Urban	1. 0–10 kilometers	1. Yes	2. No	1. Yes, Please Mention the reason in other option…………, The large scale outbrake of the novel covid19	2. Last year	1. Family members, 9. Social Media (WhatsApp, Facebook etc), 10. TV, 14. Teachers, 15. Other (please explain):, Textbooks (topic; causative agent of SARS)	2. No	1. Seasonal fever, 2. Viral fever, 3. Vector-borne disease (Dengue, chicken Guinea, Malaria, Kala-azar, Japanese Encephalitis etc.), 4. Coronavirus disease	1. Fever, 2. Headache, 5. Nausea, 6. Cough that lasts longer than three weeks, 8. Chest pain, 11. Diarrhoea, 13. Shortness of breath	2. No	4. Touching surfaces or objects in a public place, 5. Through shaking hand, 7. Through hugging people, 11. From a dirty environment	9hrs	1. YES	1. Avoid shaking hands while greeting, 2. Covering mouth and nose properly when coughing or sneezing, 3. Washing hands properly after touching items in public places, 7. Covering mouth with a mask, 8. Abstain from sexual intercourse, 9. Keeping clean household environment, 11. Using alcohol-based sanitizers on hands, 12. Through good nutrition	1. 3 feet -8 feet	3. Infected Individual, 4. exposed Individual, 6. Risk Individual	3. 14 days	1. Yes	3. Drink a lot of fluids and take healthy diets, 4. Seek emergency treatment in Hospital, Must self isolate themselves	3. Elderly person / person of geriatric age or above 60 years, 6. Anybody can get Coronavirus disease (Covid-19), 7. People with pre-existing medical conditions (such as asthma, diabetes, heart disease), 10. Traveler	7. Health workers at the health center, 8. Private doctor, 9. Television, 14. National Government Organization (Ministry of Health and family welfare, Govt of India, ICMR), 15. International organizations (WHO, CDC)	4. Covid19	1. YES	1. Yes	3. Maybe	5. It can kill people in your community	3. Low risk	1. Personal responsibility (individual), 5. Health workers, 8. State government	1. Inform family member, 2. Inform local representative (Gram Pradhan, RWA etc.), 3. Go to hospital yourself, 4. Inform the local authority, 5. Get tested from Laboratory, 6. Go to self-isolation, 7. Go for self-quarantine, 8. Wait for symptoms for confirmation	1. The doctor or another medical worker, 3. Parent	2. Home rest without medicine	1. Public hospital/ Government Hospital	4. Strongly disagree	2. No	Stupidity and carelessness of people	1. Yes	4. Treatment options	2. Used mask, 4. Sprayed or fumigated my home, 5. Washed hand for at least 20 seconds daily with soap, 6. Used sanitizer, 7. Avoided handshake and hugging, 8. Avoided touching objects at public places, 9. Avoided going outside of the home, 10. Prayed to God	5. I did not face any challenges or difficulties in taking action	1. Not applicable as I have already taken such measures	1. Donated money to the government, 2. Donated money to other organizations, 4. Stop going outside, 5. Created awareness, 6. Prayed to god, 7. Feed the needy people, 8. Stopped people for going outside
19	34	Male	3	7. Government Job	4. College (Graduation)	125000	Gurgaon	1. Urban	1. 0–10 kilometers	1. Yes	2. No	1. Yes, Please Mention the reason in other option…………	3. In the last few months (2-4)	10. TV	2. No	1. Seasonal fever, 2. Viral fever, 3. Vector-borne disease (Dengue, chicken Guinea, Malaria, Kala-azar, Japanese Encephalitis etc.), 4. Coronavirus disease	1. Fever, 4. Cough, 13. Shortness of breath	2. No	4. Touching surfaces or objects in a public place, 5. Through shaking hand, 7. Through hugging people, 8. Through coughing and sneezing (e.g. airborne)	3. 24 hours	1. YES	1. Avoid shaking hands while greeting, 2. Covering mouth and nose properly when coughing or sneezing, 3. Washing hands properly after touching items in public places, 6. Wear full body covering clothes, 7. Covering mouth with a mask, 9. Keeping clean household environment, 11. Using alcohol-based sanitizers on hands	2. 6 feet-12 feet	3. Infected Individual, 4. exposed Individual, 6. Risk Individual	3. 14 days	2. No	4. Seek emergency treatment in Hospital	6. Anybody can get Coronavirus disease (Covid-19)	14. National Government Organization (Ministry of Health and family welfare, Govt of India, ICMR), 15. International organizations (WHO, CDC)	4. Covid19	3. MAY be	1. Yes	2. No	1. It can kill you or member of your family	2. Medium risk	1. Personal responsibility (individual), 6. Local district administration, 7. National government, 8. State government, 9. International organizations (WHO)	3. Go to hospital yourself, 4. Inform the local authority, 5. Get tested from Laboratory, 6. Go to self-isolation	1. The doctor or another medical worker, 2. Spouse	5. Allopathy (English) based medicine and Hospitalization	1. Public hospital/ Government Hospital	3. Disagree	2. No	Travellers from Foreign Countries	1. Yes	1. Cause, 3. Prevention, 4. Treatment options	3. Covered mouth with a simple cloth, 5. Washed hand for at least 20 seconds daily with soap, 7. Avoided handshake and hugging, 8. Avoided touching objects at public places, 9. Avoided going outside of the home	1. Difficult to take time from my routine to take preventive measures, 3. Difficult to have access to necessary items (e.g. to buy mask or sanitizer)	1. Not applicable as I have already taken such measures	1. Donated money to the government
20	39	Male	3	7. Government Job	5. Higher education (post-graduate or above)	100000	Delhi	1. Urban	1. 0–10 kilometers	1. Yes	2. No	1. Yes, Please Mention the reason in other option…………, To prevent spread of corona virus	3. In the last few months (2-4)	1. Family members, 7. Newspapers and magazines, 9. Social Media (WhatsApp, Facebook etc), 10. TV	2. No	Nobody has fever	1. Fever, 4. Cough, 13. Shortness of breath	1. Yes	4. Touching surfaces or objects in a public place, 5. Through shaking hand, 7. Through hugging people, 8. Through coughing and sneezing (e.g. airborne)	4. Three days	1. YES	1. Avoid shaking hands while greeting, 3. Washing hands properly after touching items in public places, 6. Wear full body covering clothes, 7. Covering mouth with a mask, 9. Keeping clean household environment, 11. Using alcohol-based sanitizers on hands, 12. Through good nutrition, 13. By praying	2. 6 feet-12 feet	3. Infected Individual, 4. exposed Individual, 6. Risk Individual	3. 14 days	3. May be	1. Have plenty of rest, 3. Drink a lot of fluids and take healthy diets, 4. Seek emergency treatment in Hospital	1. Adult Males, 2. Adult Females, 3. Elderly person / person of geriatric age or above 60 years, 4. Children below five years of age, 5. Health workers, 6. Anybody can get Coronavirus disease (Covid-19), 7. People with pre-existing medical conditions (such as asthma, diabetes, heart disease), 8. People with disabilities, 9. Poor people (poverty-stricken), 10. Traveler	7. Health workers at the health center, 8. Private doctor, 9. Television, 14. National Government Organization (Ministry of Health and family welfare, Govt of India, ICMR), 15. International organizations (WHO, CDC)	4. Covid19	4. Do not know	1. Yes	3. Maybe	4. It can make you or member of your family sick	2. Medium risk	1. Personal responsibility (individual), 6. Local district administration, 7. National government, 8. State government	3. Go to hospital yourself, 4. Inform the local authority, 5. Get tested from Laboratory, 6. Go to self-isolation, 7. Go for self-quarantine	1. The doctor or another medical worker, 2. Spouse, 3. Parent, 5. Other family members	5. Allopathy (English) based medicine and Hospitalization	1. Public hospital/ Government Hospital	3. Disagree	2. No	Foreign returned persons	3. Maybe	1. Cause, 2. Signs and symptoms, 3. Prevention, 4. Treatment options, 6. Consequences of having a virus	2. Used mask, 4. Sprayed or fumigated my home, 5. Washed hand for at least 20 seconds daily with soap, 6. Used sanitizer, 7. Avoided handshake and hugging, 8. Avoided touching objects at public places, 10. Prayed to God	3. Difficult to have access to necessary items (e.g. to buy mask or sanitizer)	1. Not applicable as I have already taken such measures	1. Donated money to the government, 3. Sanitized the building or locality, 4. Stop going outside, 5. Created awareness, 6. Prayed to god, 7. Feed the needy people
21	35	Male	3	9. Healthcare worker	5. Higher education (post-graduate or above)	30000	Ranchi, Jharkhand	1. Urban	1. 0–10 kilometers	1. Yes	2. No	1. Yes, Please Mention the reason in other option…………, To avoid community transmission	2. Last year	7. Newspapers and magazines, 10. TV	2. No	1. Seasonal fever	1. Fever, 4. Cough, 5. Nausea, 13. Shortness of breath	3. Maybe	4. Touching surfaces or objects in a public place, 5. Through shaking hand, 7. Through hugging people, 8. Through coughing and sneezing (e.g. airborne)	2. 8 hours	1. YES	1. Avoid shaking hands while greeting, 2. Covering mouth and nose properly when coughing or sneezing, 3. Washing hands properly after touching items in public places, 6. Wear full body covering clothes, 7. Covering mouth with a mask, 9. Keeping clean household environment, 11. Using alcohol-based sanitizers on hands, 12. Through good nutrition	1. 3 feet -8 feet	3. Infected Individual, 4. exposed Individual, 6. Risk Individual	3. 14 days	2. No	1. Have plenty of rest, 2. Take medicine to lower the fever and reduce pain, 3. Drink a lot of fluids and take healthy diets, 4. Seek emergency treatment in Hospital, 6. As advised by your family doctor	1. Adult Males, 2. Adult Females, 3. Elderly person / person of geriatric age or above 60 years, 4. Children below five years of age, 5. Health workers, 6. Anybody can get Coronavirus disease (Covid-19), 7. People with pre-existing medical conditions (such as asthma, diabetes, heart disease), 10. Traveler	6. ASHA/Midwife (ANM) of your Village or Locality, 7. Health workers at the health center, 9. Television, 11. Newspapers, 12. Internet, 14. National Government Organization (Ministry of Health and family welfare, Govt of India, ICMR), 15. International organizations (WHO, CDC)	4. Covid19	2. NO	1. Yes	2. No	5. It can kill people in your community	2. Medium risk	1. Personal responsibility (individual), 5. Health workers, 6. Local district administration, 7. National government, 8. State government, 9. International organizations (WHO)	2. Inform local representative (Gram Pradhan, RWA etc.), 3. Go to hospital yourself, 4. Inform the local authority, 5. Get tested from Laboratory, 6. Go to self-isolation, 7. Go for self-quarantine, 8. Wait for symptoms for confirmation	1. The doctor or another medical worker, 2. Spouse, 3. Parent	5. Allopathy (English) based medicine and Hospitalization	1. Public hospital/ Government Hospital	4. Strongly disagree	2. No	Uneducated and fools	1. Yes	1. Cause, 2. Signs and symptoms, 3. Prevention, 4. Treatment options, 5. Government action, 6. Consequences of having a virus, 7. Isolation/Quarantine	1. Wore covering clothes and gloves, 2. Used mask, 4. Sprayed or fumigated my home, 5. Washed hand for at least 20 seconds daily with soap, 6. Used sanitizer, 7. Avoided handshake and hugging, 8. Avoided touching objects at public places, 9. Avoided going outside of the home	2. Difficult to find money and resources to take preventive measures, 3. Difficult to have access to necessary items (e.g. to buy mask or sanitizer)	1. Not applicable as I have already taken such measures	1. Donated money to the government, 2. Donated money to other organizations, 4. Stop going outside, 5. Created awareness, 7. Feed the needy people, 8. Stopped people for going outside
22	37	Male	4	7. Government Job	4. College (Graduation)	70000	Gurgaon, haryana	1. Urban	1. 0–10 kilometers	1. Yes	2. No	1. Yes, Please Mention the reason in other option…………	2. Last year	10. TV	1. Yes	1. Seasonal fever, 2. Viral fever	1. Fever, 2. Headache, 4. Cough, 13. Shortness of breath	2. No	3. Through sexual intercourse, 4. Touching surfaces or objects in a public place, 5. Through shaking hand, 7. Through hugging people	2. 8 hours	1. YES	1. Avoid shaking hands while greeting, 2. Covering mouth and nose properly when coughing or sneezing, 3. Washing hands properly after touching items in public places, 6. Wear full body covering clothes, 7. Covering mouth with a mask, 9. Keeping clean household environment, 11. Using alcohol-based sanitizers on hands, 12. Through good nutrition	1. 3 feet -8 feet	3. Infected Individual, 4. exposed Individual, 5. healthy Individual, 6. Risk Individual	3. 14 days	2. No	1. Have plenty of rest, 2. Take medicine to lower the fever and reduce pain, 3. Drink a lot of fluids and take healthy diets, 4. Seek emergency treatment in Hospital, 6. As advised by your family doctor	1. Adult Males, 2. Adult Females, 3. Elderly person / person of geriatric age or above 60 years, 4. Children below five years of age, 5. Health workers, 6. Anybody can get Coronavirus disease (Covid-19), 7. People with pre-existing medical conditions (such as asthma, diabetes, heart disease), 8. People with disabilities, 10. Traveler	1. Family, 2. Friends or neighbours, 3. Local representatives (RWA, Gram Pradhan), 7. Health workers at the health center, 8. Private doctor	4. Covid19	1. YES	1. Yes	3. Maybe	1. It can kill you or member of your family	1. High risk	Everyone is equally responsible	2. Inform local representative (Gram Pradhan, RWA etc.), N also go for a check up	1. The doctor or another medical worker	5. Allopathy (English) based medicine and Hospitalization	1. Public hospital/ Government Hospital	4. Strongly disagree	2. No	Irresponsible people who r hiding	1. Yes	3. Prevention, 4. Treatment options, 5. Government action, 7. Isolation/Quarantine	2. Used mask, 4. Sprayed or fumigated my home, 5. Washed hand for at least 20 seconds daily with soap, 6. Used sanitizer, 7. Avoided handshake and hugging, 8. Avoided touching objects at public places, 9. Avoided going outside of the home, 10. Prayed to God	1. Difficult to take time from my routine to take preventive measures, 4. I had to overcome people around me who did not want me to take action	1. Not applicable as I have already taken such measures	1. Donated money to the government, 2. Donated money to other organizations, 5. Created awareness, 7. Feed the needy people, 8. Stopped people for going outside
23	34	Female	3	7. Government Job	5. Higher education (post-graduate or above)		DELHI	1. Urban	1. 0–10 kilometers	1. Yes	2. No	1. Yes, Please Mention the reason in other option…………	3. In the last few months (2-4)	7. Newspapers and magazines, 10. TV	2. No	5. Cannot say	1. Fever, 4. Cough, 13. Shortness of breath	2. No	4. Touching surfaces or objects in a public place, 5. Through shaking hand, 8. Through coughing and sneezing (e.g. airborne)	3. 24 hours	1. YES	1. Avoid shaking hands while greeting, 2. Covering mouth and nose properly when coughing or sneezing, 3. Washing hands properly after touching items in public places, 7. Covering mouth with a mask, 11. Using alcohol-based sanitizers on hands, 12. Through good nutrition	3. 12 feet-20 feet	3. Infected Individual, 4. exposed Individual, 6. Risk Individual	4. 15 days	1. Yes	4. Seek emergency treatment in Hospital	6. Anybody can get Coronavirus disease (Covid-19)	8. Private doctor, 14. National Government Organization (Ministry of Health and family welfare, Govt of India, ICMR), 15. International organizations (WHO, CDC)	4. Covid19	1. YES	1. Yes	2. No	1. It can kill you or member of your family	1. High risk	1. Personal responsibility (individual), 7. National government, 8. State government, 9. International organizations (WHO)	3. Go to hospital yourself, 5. Get tested from Laboratory, 7. Go for self-quarantine	1. The doctor or another medical worker, 3. Parent	5. Allopathy (English) based medicine and Hospitalization	1. Public hospital/ Government Hospital	2. Agree	2. No	China	3. Maybe	1. Cause, 3. Prevention, 4. Treatment options, 5. Government action	2. Used mask, 4. Sprayed or fumigated my home, 5. Washed hand for at least 20 seconds daily with soap, 6. Used sanitizer, 7. Avoided handshake and hugging, 8. Avoided touching objects at public places, 9. Avoided going outside of the home	3. Difficult to have access to necessary items (e.g. to buy mask or sanitizer)	1. Not applicable as I have already taken such measures	4. Stop going outside, 5. Created awareness, 7. Feed the needy people, 8. Stopped people for going outside
24	30	Male	3	7. Government Job	4. College (Graduation)	100000	Gurugram	1. Urban	1. 0–10 kilometers	1. Yes	2. No	1. Yes, Please Mention the reason in other option…………	3. In the last few months (2-4)	7. Newspapers and magazines	2. No	1. Seasonal fever, 2. Viral fever, 3. Vector-borne disease (Dengue, chicken Guinea, Malaria, Kala-azar, Japanese Encephalitis etc.), 4. Coronavirus disease	1. Fever, 4. Cough, 8. Chest pain, 13. Shortness of breath	2. No	2. Drinking polluted water, 3. Through sexual intercourse, 4. Touching surfaces or objects in a public place, 5. Through shaking hand, 7. Through hugging people, 8. Through coughing and sneezing (e.g. airborne), 9. From breast milk, 10. From a blood transfusion	4. Three days	1. YES	1. Avoid shaking hands while greeting, 2. Covering mouth and nose properly when coughing or sneezing, 3. Washing hands properly after touching items in public places, 8. Abstain from sexual intercourse	1. 3 feet -8 feet	3. Infected Individual, 4. exposed Individual	3. 14 days	2. No	1. Have plenty of rest, 3. Drink a lot of fluids and take healthy diets, 4. Seek emergency treatment in Hospital	1. Adult Males, 2. Adult Females, 3. Elderly person / person of geriatric age or above 60 years, 4. Children below five years of age, 5. Health workers, 6. Anybody can get Coronavirus disease (Covid-19), 7. People with pre-existing medical conditions (such as asthma, diabetes, heart disease), 8. People with disabilities, 9. Poor people (poverty-stricken), 10. Traveler	14. National Government Organization (Ministry of Health and family welfare, Govt of India, ICMR), 15. International organizations (WHO, CDC)	3. SARS-CoV-2	1. YES	1. Yes	2. No	1. It can kill you or member of your family	2. Medium risk	1. Personal responsibility (individual), 2. Household head (head of the family), 3. Community Leader / religious leaders	1. Inform family member, 3. Go to hospital yourself, 4. Inform the local authority, 6. Go to self-isolation, 7. Go for self-quarantine	1. The doctor or another medical worker, 2. Spouse, 3. Parent	5. Allopathy (English) based medicine and Hospitalization	1. Public hospital/ Government Hospital	4. Strongly disagree	2. No	Public Places	1. Yes	1. Cause, 2. Signs and symptoms, 4. Treatment options	2. Used mask, 5. Washed hand for at least 20 seconds daily with soap, 7. Avoided handshake and hugging, 8. Avoided touching objects at public places, 9. Avoided going outside of the home	5. I did not face any challenges or difficulties in taking action	1. Not applicable as I have already taken such measures	4. Stop going outside
25	53	Male	3	7. Government Job	4. College (Graduation)	100000	New Delhi	1. Urban	1. 0–10 kilometers	1. Yes	2. No	1. Yes, Please Mention the reason in other option…………, Covid-19 containment	3. In the last few months (2-4)	6. Government announcement, 7. Newspapers and magazines, 8. Radio, 9. Social Media (WhatsApp, Facebook etc), 11. Brochures, posters and other printed materials	2. No	1. Seasonal fever, 2. Viral fever	1. Fever, 4. Cough, 6. Cough that lasts longer than three weeks, 13. Shortness of breath	3. Maybe	4. Touching surfaces or objects in a public place, 5. Through shaking hand, 7. Through hugging people, 8. Through coughing and sneezing (e.g. airborne)	3. 24 hours	1. YES	1. Avoid shaking hands while greeting, 2. Covering mouth and nose properly when coughing or sneezing, 3. Washing hands properly after touching items in public places, 6. Wear full body covering clothes, 7. Covering mouth with a mask, 9. Keeping clean household environment, 11. Using alcohol-based sanitizers on hands, 12. Through good nutrition	1. 3 feet -8 feet	3. Infected Individual, 4. exposed Individual, 6. Risk Individual	3. 14 days	3. May be	1. Have plenty of rest, 2. Take medicine to lower the fever and reduce pain, 3. Drink a lot of fluids and take healthy diets	1. Adult Males, 2. Adult Females, 3. Elderly person / person of geriatric age or above 60 years, 4. Children below five years of age, 5. Health workers, 6. Anybody can get Coronavirus disease (Covid-19), 7. People with pre-existing medical conditions (such as asthma, diabetes, heart disease), 10. Traveler	3. Local representatives (RWA, Gram Pradhan), 6. ASHA/Midwife (ANM) of your Village or Locality, 7. Health workers at the health center, 14. National Government Organization (Ministry of Health and family welfare, Govt of India, ICMR), 15. International organizations (WHO, CDC)	4. Covid19	3. MAY be	1. Yes	3. Maybe	4. It can make you or member of your family sick	3. Low risk	1. Personal responsibility (individual), 2. Household head (head of the family), 6. Local district administration, 7. National government, 8. State government, 9. International organizations (WHO)	1. Inform family member, 2. Inform local representative (Gram Pradhan, RWA etc.), 3. Go to hospital yourself, 4. Inform the local authority, 5. Get tested from Laboratory, 6. Go to self-isolation, 7. Go for self-quarantine	1. The doctor or another medical worker, 2. Spouse	2. Home rest without medicine	1. Public hospital/ Government Hospital	3. Disagree	2. No	Any one	3. Maybe	1. Cause, 2. Signs and symptoms, 3. Prevention, 4. Treatment options, 5. Government action, 6. Consequences of having a virus, 7. Isolation/Quarantine	1. Wore covering clothes and gloves, 2. Used mask, 5. Washed hand for at least 20 seconds daily with soap, 6. Used sanitizer, 7. Avoided handshake and hugging, 8. Avoided touching objects at public places, 9. Avoided going outside of the home	5. I did not face any challenges or difficulties in taking action	1. Not applicable as I have already taken such measures	1. Donated money to the government, 4. Stop going outside, 5. Created awareness
26	57	Female	1	7. Government Job	5. Higher education (post-graduate or above)	150000	Delhi	1. Urban	1. 0–10 kilometers	1. Yes	2. No	1. Yes, Please Mention the reason in other option…………, Control the spread of the disease	3. In the last few months (2-4)	1. Family members, 2. Relatives, 6. Government announcement, 7. Newspapers and magazines, 10. TV	2. No	No fever	1. Fever, 2. Headache, 4. Cough, 13. Shortness of breath	2. No	4. Touching surfaces or objects in a public place, 5. Through shaking hand, 7. Through hugging people, 8. Through coughing and sneezing (e.g. airborne)	3. 24 hours	1. YES	1. Avoid shaking hands while greeting, 2. Covering mouth and nose properly when coughing or sneezing, 3. Washing hands properly after touching items in public places, 7. Covering mouth with a mask, 12. Through good nutrition	1. 3 feet -8 feet	3. Infected Individual, 4. exposed Individual	3. 14 days	1. Yes	4. Seek emergency treatment in Hospital	3. Elderly person / person of geriatric age or above 60 years, 5. Health workers, 6. Anybody can get Coronavirus disease (Covid-19), 7. People with pre-existing medical conditions (such as asthma, diabetes, heart disease)	1. Family, 9. Television, 11. Newspapers, 12. Internet, 14. National Government Organization (Ministry of Health and family welfare, Govt of India, ICMR), 15. International organizations (WHO, CDC)	4. Covid19	2. NO	1. Yes	1. Yes	5. It can kill people in your community	3. Low risk	1. Personal responsibility (individual), 5. Health workers, 6. Local district administration, 8. State government	1. Inform family member, 2. Inform local representative (Gram Pradhan, RWA etc.), 3. Go to hospital yourself, 5. Get tested from Laboratory, 6. Go to self-isolation, 7. Go for self-quarantine	HelpLine number	1. Herbal remedies/Ayurveda remedies	1. Public hospital/ Government Hospital	4. Strongly disagree	2. No	Don't know	1. Yes	8. I have enough information	3. Covered mouth with a simple cloth, 4. Sprayed or fumigated my home, 5. Washed hand for at least 20 seconds daily with soap, 6. Used sanitizer, 7. Avoided handshake and hugging, 8. Avoided touching objects at public places, 9. Avoided going outside of the home	5. I did not face any challenges or difficulties in taking action	1. Not applicable as I have already taken such measures	1. Donated money to the government, 4. Stop going outside, 5. Created awareness, 8. Stopped people for going outside
27	51	Male	4	7. Government Job	5. Higher education (post-graduate or above)	150000	New Delhi, Delhi	1. Urban	1. 0–10 kilometers	1. Yes	2. No	1. Yes, Please Mention the reason in other option…………, To restrict spread of this contagious disease (Covid-19)	3. In the last few months (2-4)	7. Newspapers and magazines, 9. Social Media (WhatsApp, Facebook etc), 10. TV	3. Do not know	5. Cannot say	1. Fever, 2. Headache, 4. Cough, 7. Joint pain, 13. Shortness of breath	1. Yes	4. Touching surfaces or objects in a public place, 5. Through shaking hand, 7. Through hugging people, 8. Through coughing and sneezing (e.g. airborne)	1. 3 hours	1. YES	1. Avoid shaking hands while greeting, 2. Covering mouth and nose properly when coughing or sneezing, 3. Washing hands properly after touching items in public places, 6. Wear full body covering clothes, 7. Covering mouth with a mask, 9. Keeping clean household environment, 11. Using alcohol-based sanitizers on hands, 12. Through good nutrition	3 feet	3. Infected Individual	3. 14 days	2. No	1. Have plenty of rest, 2. Take medicine to lower the fever and reduce pain, 3. Drink a lot of fluids and take healthy diets, 4. Seek emergency treatment in Hospital	1. Adult Males, 2. Adult Females, 3. Elderly person / person of geriatric age or above 60 years, 4. Children below five years of age, 5. Health workers, 6. Anybody can get Coronavirus disease (Covid-19), 7. People with pre-existing medical conditions (such as asthma, diabetes, heart disease), 8. People with disabilities, 9. Poor people (poverty-stricken), 10. Traveler	14. National Government Organization (Ministry of Health and family welfare, Govt of India, ICMR), 15. International organizations (WHO, CDC)	4. Covid19	3. MAY be	1. Yes	1. Yes	5. It can kill people in your community	3. Low risk	1. Personal responsibility (individual), 6. Local district administration, 7. National government, 8. State government	1. Inform family member, 2. Inform local representative (Gram Pradhan, RWA etc.), 4. Inform the local authority, 5. Get tested from Laboratory, 6. Go to self-isolation, 7. Go for self-quarantine	1. The doctor or another medical worker, 2. Spouse, 3. Parent, 4. Children	5. Allopathy (English) based medicine and Hospitalization	1. Public hospital/ Government Hospital	4. Strongly disagree	2. No	Irresponsible people	1. Yes	8. I have enough information	5. Washed hand for at least 20 seconds daily with soap, 7. Avoided handshake and hugging, 8. Avoided touching objects at public places, 9. Avoided going outside of the home	3. Difficult to have access to necessary items (e.g. to buy mask or sanitizer), 5. I did not face any challenges or difficulties in taking action	1. Not applicable as I have already taken such measures	1. Donated money to the government, 4. Stop going outside, 5. Created awareness, 8. Stopped people for going outside
28	45	Female	4	7. Government Job	4. College (Graduation)	300000	Delhi	1. Urban	1. 0–10 kilometers	1. Yes	2. No	1. Yes, Please Mention the reason in other option…………, To prevent spread of coronavirus	3. In the last few months (2-4)	7. Newspapers and magazines, 8. Radio, 9. Social Media (WhatsApp, Facebook etc), 10. TV	2. No	1. Seasonal fever, 2. Viral fever, 3. Vector-borne disease (Dengue, chicken Guinea, Malaria, Kala-azar, Japanese Encephalitis etc.)	1. Fever, 4. Cough, 13. Shortness of breath	1. Yes	4. Touching surfaces or objects in a public place, 5. Through shaking hand, 7. Through hugging people, 8. Through coughing and sneezing (e.g. airborne)	3. 24 hours	1. YES	1. Avoid shaking hands while greeting, 2. Covering mouth and nose properly when coughing or sneezing, 3. Washing hands properly after touching items in public places, 7. Covering mouth with a mask, 11. Using alcohol-based sanitizers on hands, 12. Through good nutrition	4. Did not hear the social distancing word	3. Infected Individual, 4. exposed Individual, 6. Risk Individual	3. 14 days	2. No	2. Take medicine to lower the fever and reduce pain, 4. Seek emergency treatment in Hospital	6. Anybody can get Coronavirus disease (Covid-19), 7. People with pre-existing medical conditions (such as asthma, diabetes, heart disease)	14. National Government Organization (Ministry of Health and family welfare, Govt of India, ICMR)	4. Covid19	2. NO	1. Yes	1. Yes	4. It can make you or member of your family sick	3. Low risk	1. Personal responsibility (individual), 7. National government, 8. State government	4. Inform the local authority, 6. Go to self-isolation, 7. Go for self-quarantine, 8. Wait for symptoms for confirmation	1. The doctor or another medical worker, 2. Spouse	5. Allopathy (English) based medicine and Hospitalization	1. Public hospital/ Government Hospital	4. Strongly disagree	2. No	Nil	1. Yes	1. Cause, 2. Signs and symptoms, 3. Prevention, 4. Treatment options, 5. Government action, 6. Consequences of having a virus, 7. Isolation/Quarantine	2. Used mask, 5. Washed hand for at least 20 seconds daily with soap, 6. Used sanitizer, 7. Avoided handshake and hugging, 8. Avoided touching objects at public places, 9. Avoided going outside of the home	5. I did not face any challenges or difficulties in taking action	1. Not applicable as I have already taken such measures	1. Donated money to the government, 4. Stop going outside, 5. Created awareness, 7. Feed the needy people, 8. Stopped people for going outside
29	63	Male	5	7. Government Job	5. Higher education (post-graduate or above)	52000	Thane, Maharashtra	3. Town	1. 0–10 kilometers	1. Yes	2. No	1. Yes, Please Mention the reason in other option…………, Social distancing	3. In the last few months (2-4)	7. Newspapers and magazines, 10. TV	2. No	1. Seasonal fever	1. Fever, 2. Headache, 4. Cough, 6. Cough that lasts longer than three weeks, 13. Shortness of breath	1. Yes	4. Touching surfaces or objects in a public place, 5. Through shaking hand, 6. Through animal contacts, 7. Through hugging people, 8. Through coughing and sneezing (e.g. airborne)	4. Three days	1. YES	1. Avoid shaking hands while greeting, 2. Covering mouth and nose properly when coughing or sneezing, 3. Washing hands properly after touching items in public places, 7. Covering mouth with a mask, 9. Keeping clean household environment, 11. Using alcohol-based sanitizers on hands, 12. Through good nutrition	2. 6 feet-12 feet	1. Did not listen the word Quarantine, 3. Infected Individual, 4. exposed Individual, 6. Risk Individual	3. 14 days	2. No	1. Have plenty of rest, 3. Drink a lot of fluids and take healthy diets, 4. Seek emergency treatment in Hospital	3. Elderly person / person of geriatric age or above 60 years, 4. Children below five years of age, 5. Health workers, 6. Anybody can get Coronavirus disease (Covid-19), 7. People with pre-existing medical conditions (such as asthma, diabetes, heart disease), 10. Traveler	7. Health workers at the health center, 10. Posters, 11. Newspapers, 14. National Government Organization (Ministry of Health and family welfare, Govt of India, ICMR), 15. International organizations (WHO, CDC)	4. Covid19	4. Do not know	1. Yes	3. Maybe	5. It can kill people in your community	3. Low risk	1. Personal responsibility (individual), 2. Household head (head of the family), 3. Community Leader / religious leaders, 5. Health workers, 6. Local district administration, 7. National government, 8. State government	3. Go to hospital yourself, 4. Inform the local authority, 5. Get tested from Laboratory, 6. Go to self-isolation, 7. Go for self-quarantine, 8. Wait for symptoms for confirmation	1. The doctor or another medical worker, 2. Spouse, 5. Other family members	2. Home rest without medicine	1. Public hospital/ Government Hospital	4. Strongly disagree	2. No	Locals, who do not agree to lockdown	3. Maybe	1. Cause, 2. Signs and symptoms, 3. Prevention, 4. Treatment options	2. Used mask, 5. Washed hand for at least 20 seconds daily with soap, 6. Used sanitizer, 7. Avoided handshake and hugging, 8. Avoided touching objects at public places, 9. Avoided going outside of the home	5. I did not face any challenges or difficulties in taking action	1. Not applicable as I have already taken such measures	1. Donated money to the government, 2. Donated money to other organizations, 4. Stop going outside, 5. Created awareness, 7. Feed the needy people, 8. Stopped people for going outside
30	52	Female	3	9. Healthcare worker	4. College (Graduation)		Delhi	3. Town	1. 0–10 kilometers	1. Yes	2. No	1. Yes, Please Mention the reason in other option…………	3. In the last few months (2-4)	9. Social Media (WhatsApp, Facebook etc)	2. No	1. Seasonal fever, 2. Viral fever, 3. Vector-borne disease (Dengue, chicken Guinea, Malaria, Kala-azar, Japanese Encephalitis etc.), 4. Coronavirus disease	1. Fever, 4. Cough, 8. Chest pain, 11. Diarrhoea, 13. Shortness of breath	2. No	4. Touching surfaces or objects in a public place, 5. Through shaking hand, 7. Through hugging people, 8. Through coughing and sneezing (e.g. airborne), 11. From a dirty environment	4. Three days	1. YES	1. Avoid shaking hands while greeting, 2. Covering mouth and nose properly when coughing or sneezing, 6. Wear full body covering clothes, 7. Covering mouth with a mask, 11. Using alcohol-based sanitizers on hands, 12. Through good nutrition, 13. By praying	1. 3 feet -8 feet	3. Infected Individual, 4. exposed Individual, 6. Risk Individual	3. 14 days	3. May be	1. Have plenty of rest, 2. Take medicine to lower the fever and reduce pain, 3. Drink a lot of fluids and take healthy diets, 4. Seek emergency treatment in Hospital, 6. As advised by your family doctor	1. Adult Males, 2. Adult Females, 3. Elderly person / person of geriatric age or above 60 years, 5. Health workers, 6. Anybody can get Coronavirus disease (Covid-19), 7. People with pre-existing medical conditions (such as asthma, diabetes, heart disease), 8. People with disabilities, 9. Poor people (poverty-stricken), 10. Traveler	7. Health workers at the health center, 8. Private doctor, 11. Newspapers, 12. Internet, 14. National Government Organization (Ministry of Health and family welfare, Govt of India, ICMR), 15. International organizations (WHO, CDC)	4. Covid19	3. MAY be	1. Yes	2. No	5. It can kill people in your community	1. High risk	1. Personal responsibility (individual), 7. National government, 8. State government	1. Inform family member, 4. Inform the local authority, 5. Get tested from Laboratory, 6. Go to self-isolation, 7. Go for self-quarantine	1. The doctor or another medical worker, 2. Spouse, 3. Parent, 5. Other family members	5. Allopathy (English) based medicine and Hospitalization	1. Public hospital/ Government Hospital	4. Strongly disagree	2. No	Any individual infected person	3. Maybe	1. Cause, 2. Signs and symptoms, 3. Prevention, 4. Treatment options, 5. Government action, 7. Isolation/Quarantine	2. Used mask, 4. Sprayed or fumigated my home, 5. Washed hand for at least 20 seconds daily with soap, 6. Used sanitizer, 7. Avoided handshake and hugging, 8. Avoided touching objects at public places, 9. Avoided going outside of the home, 10. Prayed to God	5. I did not face any challenges or difficulties in taking action	1. Not applicable as I have already taken such measures	4. Stop going outside, 5. Created awareness, 6. Prayed to god, 7. Feed the needy people, 8. Stopped people for going outside
31	45	Male	4	6. Private job	4. College (Graduation)	350000	Gurgaon, Haryana	1. Urban	1. 0–10 kilometers	1. Yes	2. No	1. Yes, Please Mention the reason in other option…………, To maintain distance and prevent spread of infectuon from one person to another	3. In the last few months (2-4)	7. Newspapers and magazines, 9. Social Media (WhatsApp, Facebook etc), 10. TV, Internet	2. No	1. Seasonal fever, 2. Viral fever, 3. Vector-borne disease (Dengue, chicken Guinea, Malaria, Kala-azar, Japanese Encephalitis etc.)	1. Fever, 2. Headache, 4. Cough, 13. Shortness of breath	3. Maybe	4. Touching surfaces or objects in a public place, 5. Through shaking hand, 7. Through hugging people, 8. Through coughing and sneezing (e.g. airborne)	3. 24 hours	1. YES	1. Avoid shaking hands while greeting, 2. Covering mouth and nose properly when coughing or sneezing, 3. Washing hands properly after touching items in public places, 6. Wear full body covering clothes, 9. Keeping clean household environment, 11. Using alcohol-based sanitizers on hands, 12. Through good nutrition	2. 6 feet-12 feet	3. Infected Individual, 4. exposed Individual, 6. Risk Individual	3. 14 days	2. No	1. Have plenty of rest, 2. Take medicine to lower the fever and reduce pain, 3. Drink a lot of fluids and take healthy diets, 5. There is no treatment available, Quarantine urself initially after informing authorities	5. Health workers, 6. Anybody can get Coronavirus disease (Covid-19), 7. People with pre-existing medical conditions (such as asthma, diabetes, heart disease), 10. Traveler	8. Private doctor, 14. National Government Organization (Ministry of Health and family welfare, Govt of India, ICMR)	4. Covid19	1. YES	1. Yes	2. No	1. It can kill you or member of your family	3. Low risk	1. Personal responsibility (individual)	7. Go for self-quarantine	1. The doctor or another medical worker	5. Allopathy (English) based medicine and Hospitalization	1. Public hospital/ Government Hospital	3. Disagree	2. No	Careless people who do not follow social distancing	1. Yes	Wht shd be our correct approach when we know we are exposed to coronavirus affected person..or when to determine reqmt for self quarantine. When shd we inform govt authorities? And to whom shd we inform	1. Wore covering clothes and gloves, 5. Washed hand for at least 20 seconds daily with soap, 6. Used sanitizer, 7. Avoided handshake and hugging, 8. Avoided touching objects at public places, 9. Avoided going outside of the home	5. I did not face any challenges or difficulties in taking action	1. Not applicable as I have already taken such measures	4. Stop going outside
32	42	Male	5	7. Government Job	4. College (Graduation)	90000	Vadodara	1. Urban	1. 0–10 kilometers	1. Yes	2. No	1. Yes, Please Mention the reason in other option…………	3. In the last few months (2-4)	10. TV	2. No	No	1. Fever, 4. Cough, 7. Joint pain, 13. Shortness of breath	4. Do not know	4. Touching surfaces or objects in a public place, 5. Through shaking hand, 6. Through animal contacts, 7. Through hugging people, 8. Through coughing and sneezing (e.g. airborne)	3. 24 hours	4. Do not know	1. Avoid shaking hands while greeting, 2. Covering mouth and nose properly when coughing or sneezing, 3. Washing hands properly after touching items in public places, 6. Wear full body covering clothes, 7. Covering mouth with a mask, 11. Using alcohol-based sanitizers on hands	1. 3 feet -8 feet	3. Infected Individual, 4. exposed Individual, 6. Risk Individual	3. 14 days	1. Yes	3. Drink a lot of fluids and take healthy diets, 4. Seek emergency treatment in Hospital, 6. As advised by your family doctor	1. Adult Males, 2. Adult Females, 3. Elderly person / person of geriatric age or above 60 years, 4. Children below five years of age, 5. Health workers, 6. Anybody can get Coronavirus disease (Covid-19), 7. People with pre-existing medical conditions (such as asthma, diabetes, heart disease), 8. People with disabilities, 9. Poor people (poverty-stricken), 10. Traveler	14. National Government Organization (Ministry of Health and family welfare, Govt of India, ICMR), 15. International organizations (WHO, CDC)	4. Covid19	2. NO	1. Yes	4. No answer	7. No answer	6. No answer	1. Personal responsibility (individual)	3. Go to hospital yourself, 4. Inform the local authority, 5. Get tested from Laboratory, 6. Go to self-isolation, 7. Go for self-quarantine	1. The doctor or another medical worker, 5. Other family members, 6. Close friend	9. Do not know	1. Public hospital/ Government Hospital	4. Strongly disagree	5. No answer	Infected individual	4. No answer	1. Cause, 2. Signs and symptoms, 3. Prevention, 4. Treatment options, 6. Consequences of having a virus	2. Used mask, 4. Sprayed or fumigated my home, 5. Washed hand for at least 20 seconds daily with soap, 6. Used sanitizer, 7. Avoided handshake and hugging, 8. Avoided touching objects at public places, 9. Avoided going outside of the home	7. No answer	1. Not applicable as I have already taken such measures	1. Donated money to the government, 4. Stop going outside, 7. Feed the needy people
33	45	Male	6	7. Government Job	5. Higher education (post-graduate or above)	50000	Sonepat Haryana	4. Rural	1. 0–10 kilometers	1. Yes	2. No	1. Yes, Please Mention the reason in other option…………	3. In the last few months (2-4)	3. Friends, 7. Newspapers and magazines, 9. Social Media (WhatsApp, Facebook etc)	2. No	5. Cannot say	1. Fever, 4. Cough, 13. Shortness of breath	2. No	4. Touching surfaces or objects in a public place, 5. Through shaking hand, 7. Through hugging people, 8. Through coughing and sneezing (e.g. airborne)	2. 8 hours	1. YES	1. Avoid shaking hands while greeting, 2. Covering mouth and nose properly when coughing or sneezing, 3. Washing hands properly after touching items in public places, 7. Covering mouth with a mask, 11. Using alcohol-based sanitizers on hands, 12. Through good nutrition	2. 6 feet-12 feet	3. Infected Individual, 4. exposed Individual	3. 14 days	2. No	1. Have plenty of rest, 2. Take medicine to lower the fever and reduce pain, 3. Drink a lot of fluids and take healthy diets, 4. Seek emergency treatment in Hospital, 5. There is no treatment available	1. Adult Males, 2. Adult Females, 3. Elderly person / person of geriatric age or above 60 years, 4. Children below five years of age, 5. Health workers, 6. Anybody can get Coronavirus disease (Covid-19), 7. People with pre-existing medical conditions (such as asthma, diabetes, heart disease), 8. People with disabilities, 9. Poor people (poverty-stricken), 10. Traveler	7. Health workers at the health center, 14. National Government Organization (Ministry of Health and family welfare, Govt of India, ICMR), 15. International organizations (WHO, CDC)	4. Covid19	1. YES	1. Yes	3. Maybe	1. It can kill you or member of your family	1. High risk	1. Personal responsibility (individual), 6. Local district administration, 7. National government, 8. State government	1. Inform family member, 3. Go to hospital yourself, 4. Inform the local authority, 6. Go to self-isolation	1. The doctor or another medical worker, 2. Spouse, 3. Parent	5. Allopathy (English) based medicine and Hospitalization	1. Public hospital/ Government Hospital	4. Strongly disagree	2. No	Foreign travellers	1. Yes	3. Prevention, 4. Treatment options, 5. Government action, 7. Isolation/Quarantine	4. Sprayed or fumigated my home, 5. Washed hand for at least 20 seconds daily with soap, 6. Used sanitizer, 7. Avoided handshake and hugging, 8. Avoided touching objects at public places, 9. Avoided going outside of the home	5. I did not face any challenges or difficulties in taking action	1. Not applicable as I have already taken such measures, 3. I do not go outside of my house	1. Donated money to the government, 4. Stop going outside, 5. Created awareness, 6. Prayed to god, 8. Stopped people for going outside
34	37	Male	4	7. Government Job	5. Higher education (post-graduate or above)	95000	Kolkata, West Bengal	1. Urban	1. 0–10 kilometers	1. Yes	2. No	1. Yes, Please Mention the reason in other option…………	3. In the last few months (2-4)	7. Newspapers and magazines, 10. TV	2. No	1. Seasonal fever, 2. Viral fever	1. Fever, 2. Headache, 4. Cough, 13. Shortness of breath	1. Yes	4. Touching surfaces or objects in a public place, 5. Through shaking hand, 7. Through hugging people, 8. Through coughing and sneezing (e.g. airborne)	4. Three days	1. YES	1. Avoid shaking hands while greeting, 2. Covering mouth and nose properly when coughing or sneezing, 3. Washing hands properly after touching items in public places, 12. Through good nutrition	1. 3 feet -8 feet	3. Infected Individual, 4. exposed Individual	3. 14 days	2. No	4. Seek emergency treatment in Hospital	6. Anybody can get Coronavirus disease (Covid-19)	7. Health workers at the health center, 14. National Government Organization (Ministry of Health and family welfare, Govt of India, ICMR), 15. International organizations (WHO, CDC)	4. Covid19	4. Do not know	1. Yes	2. No	1. It can kill you or member of your family	2. Medium risk	1. Personal responsibility (individual), 2. Household head (head of the family), 6. Local district administration, 7. National government, 8. State government	1. Inform family member, 2. Inform local representative (Gram Pradhan, RWA etc.), 3. Go to hospital yourself, 5. Get tested from Laboratory, 7. Go for self-quarantine	1. The doctor or another medical worker, 2. Spouse, 3. Parent	5. Allopathy (English) based medicine and Hospitalization	1. Public hospital/ Government Hospital	4. Strongly disagree	2. No	Foreign Returned People.	3. Maybe	3. Prevention, 4. Treatment options	2. Used mask, 5. Washed hand for at least 20 seconds daily with soap, 6. Used sanitizer, 7. Avoided handshake and hugging, 8. Avoided touching objects at public places, 9. Avoided going outside of the home	3. Difficult to have access to necessary items (e.g. to buy mask or sanitizer)	1. Not applicable as I have already taken such measures	1. Donated money to the government, 4. Stop going outside, 8. Stopped people for going outside
35	55	Male	4	6. Private job	4. College (Graduation)	150000	Jamshedpur Jharkhand	3. Town	1. 0–10 kilometers	1. Yes	2. No	1. Yes, Please Mention the reason in other option…………, Social distancing to avoid spread of coronavirus.	3. In the last few months (2-4)	1. Family members, 3. Friends, 7. Newspapers and magazines, 9. Social Media (WhatsApp, Facebook etc), 10. TV	2. No	It can be any type of fever listed above or different.	1. Fever, 4. Cough, 13. Shortness of breath	2. No	4. Touching surfaces or objects in a public place, 5. Through shaking hand, 7. Through hugging people, 8. Through coughing and sneezing (e.g. airborne)	14 days	1. YES	1. Avoid shaking hands while greeting, 2. Covering mouth and nose properly when coughing or sneezing, 3. Washing hands properly after touching items in public places, 11. Using alcohol-based sanitizers on hands	3 feet	3. Infected Individual, 4. exposed Individual, 6. Risk Individual	3. 14 days	2. No	4. Seek emergency treatment in Hospital	3. Elderly person / person of geriatric age or above 60 years, 6. Anybody can get Coronavirus disease (Covid-19), 7. People with pre-existing medical conditions (such as asthma, diabetes, heart disease), 10. Traveler	2. Friends or neighbours, 9. Television, 14. National Government Organization (Ministry of Health and family welfare, Govt of India, ICMR), 15. International organizations (WHO, CDC)	4. Covid19	4. Do not know	3. Maybe	1. Yes	There is no cure available so far, hence keeping it with in solid control and avoid spreading is very much necessary.	4. No risk	1. Personal responsibility (individual), 2. Household head (head of the family), 3. Community Leader / religious leaders, 6. Local district administration, 7. National government, 8. State government	2. Inform local representative (Gram Pradhan, RWA etc.), 4. Inform the local authority, 6. Go to self-isolation, 7. Go for self-quarantine, 8. Wait for symptoms for confirmation	1. The doctor or another medical worker, 2. Spouse, 3. Parent, 6. Close friend	2. Home rest without medicine	1. Public hospital/ Government Hospital	4. Strongly disagree	2. No	Markaz prople	3. Maybe	2. Signs and symptoms, 3. Prevention, 4. Treatment options, 5. Government action, 6. Consequences of having a virus, 7. Isolation/Quarantine	2. Used mask, 5. Washed hand for at least 20 seconds daily with soap, 6. Used sanitizer, 7. Avoided handshake and hugging, 8. Avoided touching objects at public places, 9. Avoided going outside of the home	5. I did not face any challenges or difficulties in taking action	1. Not applicable as I have already taken such measures	1. Donated money to the government, 4. Stop going outside, 5. Created awareness, 8. Stopped people for going outside
36	22	Female	5	6. Private job	4. College (Graduation)	35000	Sehore, Madhya Pradesh	1. Urban	1. 0–10 kilometers	1. Yes	2. No	1. Yes, Please Mention the reason in other option…………, In an attempt to slow down the spread of the Coronavirus	2. Last year	3. Friends	2. No	1. Seasonal fever	4. Cough, 13. Shortness of breath	1. Yes	4. Touching surfaces or objects in a public place, 5. Through shaking hand, 7. Through hugging people, 8. Through coughing and sneezing (e.g. airborne)	3. 24 hours	1. YES	1. Avoid shaking hands while greeting, 2. Covering mouth and nose properly when coughing or sneezing, 3. Washing hands properly after touching items in public places, 6. Wear full body covering clothes, 7. Covering mouth with a mask, 11. Using alcohol-based sanitizers on hands, 12. Through good nutrition	1. 3 feet -8 feet	3. Infected Individual, 6. Risk Individual	3. 14 days	2. No	2. Take medicine to lower the fever and reduce pain, 3. Drink a lot of fluids and take healthy diets, 4. Seek emergency treatment in Hospital	3. Elderly person / person of geriatric age or above 60 years, 4. Children below five years of age, 5. Health workers, 6. Anybody can get Coronavirus disease (Covid-19), 7. People with pre-existing medical conditions (such as asthma, diabetes, heart disease), 10. Traveler	1. Family, 7. Health workers at the health center, 9. Television, 14. National Government Organization (Ministry of Health and family welfare, Govt of India, ICMR), 15. International organizations (WHO, CDC)	4. Covid19	3. MAY be	1. Yes	2. No	4. It can make you or member of your family sick	1. High risk	1. Personal responsibility (individual), 5. Health workers, 7. National government, 8. State government, 9. International organizations (WHO)	1. Inform family member, 3. Go to hospital yourself, 7. Go for self-quarantine	1. The doctor or another medical worker, 3. Parent	2. Home rest without medicine	1. Public hospital/ Government Hospital	4. Strongly disagree	2. No	Individuals who do not take proper precautions	1. Yes	4. Treatment options, 5. Government action	1. Wore covering clothes and gloves, 2. Used mask, 5. Washed hand for at least 20 seconds daily with soap, 6. Used sanitizer, 7. Avoided handshake and hugging, 8. Avoided touching objects at public places, 9. Avoided going outside of the home	5. I did not face any challenges or difficulties in taking action	1. Not applicable as I have already taken such measures, 3. I do not go outside of my house	1. Donated money to the government, 3. Sanitized the building or locality, 4. Stop going outside, 5. Created awareness, 7. Feed the needy people, 8. Stopped people for going outside
37	31	Female	10	3. Student	5. Higher education (post-graduate or above)		Delhi	2. Semi-urban	2. 11–20 kilometers	1. Yes	2. No	1. Yes, Please Mention the reason in other option…………, Coronavirus outbreak	3. In the last few months (2-4)	6. Government announcement, 7. Newspapers and magazines, 9. Social Media (WhatsApp, Facebook etc), 12. Health workers at the health center	2. No	5. Cannot say	1. Fever, 4. Cough, 6. Cough that lasts longer than three weeks, 8. Chest pain, 13. Shortness of breath	2. No	3. Through sexual intercourse, 4. Touching surfaces or objects in a public place, 5. Through shaking hand, 7. Through hugging people, 8. Through coughing and sneezing (e.g. airborne)	6. Cannot say	1. YES	1. Avoid shaking hands while greeting, 2. Covering mouth and nose properly when coughing or sneezing, 3. Washing hands properly after touching items in public places, 8. Abstain from sexual intercourse, 9. Keeping clean household environment, 11. Using alcohol-based sanitizers on hands	2. 6 feet-12 feet	3. Infected Individual, 4. exposed Individual, 6. Risk Individual	3. 14 days	2. No	1. Have plenty of rest, 2. Take medicine to lower the fever and reduce pain, 3. Drink a lot of fluids and take healthy diets, 4. Seek emergency treatment in Hospital, 6. As advised by your family doctor	6. Anybody can get Coronavirus disease (Covid-19)	7. Health workers at the health center, 14. National Government Organization (Ministry of Health and family welfare, Govt of India, ICMR), 15. International organizations (WHO, CDC)	4. Covid19	1. YES	3. Maybe	2. No	6. It can disturb your economic condition	4. No risk	1. Personal responsibility (individual), 5. Health workers, 6. Local district administration, 7. National government, 8. State government, 9. International organizations (WHO)	6. Go to self-isolation, 7. Go for self-quarantine	1. The doctor or another medical worker, 5. Other family members, 6. Close friend	9. Do not know	4. Do not know	4. Strongly disagree	2. No	Infected Individual	2. No	4. Treatment options, 5. Government action	5. Washed hand for at least 20 seconds daily with soap, 7. Avoided handshake and hugging, 8. Avoided touching objects at public places, 9. Avoided going outside of the home, 10. Prayed to God	1. Difficult to take time from my routine to take preventive measures, 5. I did not face any challenges or difficulties in taking action	3. I do not go outside of my house	4. Stop going outside, 5. Created awareness, 6. Prayed to god, 8. Stopped people for going outside
38	33	Female	6	6. Private job	4. College (Graduation)	80000	Lko	1. Urban	1. 0–10 kilometers	1. Yes	2. No	1. Yes, Please Mention the reason in other option…………, To contain covid 19 spread	3. In the last few months (2-4)	7. Newspapers and magazines	2. No	1. Seasonal fever, 4. Coronavirus disease	1. Fever, 4. Cough, 13. Shortness of breath	2. No	4. Touching surfaces or objects in a public place, 5. Through shaking hand, 7. Through hugging people, 8. Through coughing and sneezing (e.g. airborne), 11. From a dirty environment	5. More than four days	1. YES	1. Avoid shaking hands while greeting, 2. Covering mouth and nose properly when coughing or sneezing, 3. Washing hands properly after touching items in public places, 4. Closing windows at home, 6. Wear full body covering clothes, 7. Covering mouth with a mask, 9. Keeping clean household environment, 11. Using alcohol-based sanitizers on hands, 12. Through good nutrition	2. 6 feet-12 feet	3. Infected Individual, 4. exposed Individual	3. 14 days	2. No	1. Have plenty of rest, 2. Take medicine to lower the fever and reduce pain, 3. Drink a lot of fluids and take healthy diets, 4. Seek emergency treatment in Hospital	6. Anybody can get Coronavirus disease (Covid-19)	7. Health workers at the health center, 14. National Government Organization (Ministry of Health and family welfare, Govt of India, ICMR), 15. International organizations (WHO, CDC)	4. Covid19	1. YES	1. Yes	2. No	6. It can disturb your economic condition	2. Medium risk	1. Personal responsibility (individual)	2. Inform local representative (Gram Pradhan, RWA etc.), 3. Go to hospital yourself, 4. Inform the local authority, 5. Get tested from Laboratory, 6. Go to self-isolation, 7. Go for self-quarantine	1. The doctor or another medical worker	5. Allopathy (English) based medicine and Hospitalization	1. Public hospital/ Government Hospital	2. Agree	2. No	No	3. Maybe	1. Cause, 2. Signs and symptoms, 3. Prevention, 4. Treatment options	1. Wore covering clothes and gloves, 2. Used mask, 5. Washed hand for at least 20 seconds daily with soap, 6. Used sanitizer, 7. Avoided handshake and hugging, 8. Avoided touching objects at public places	1. Difficult to take time from my routine to take preventive measures, 2. Difficult to find money and resources to take preventive measures	1. Not applicable as I have already taken such measures	1. Donated money to the government, 5. Created awareness, 6. Prayed to god, 7. Feed the needy people
39	31	Male	7	7. Government Job	5. Higher education (post-graduate or above)	60000	Prayagraj, Uttar Pradesh	3. Town	1. 0–10 kilometers	1. Yes	2. No	1. Yes, Please Mention the reason in other option…………, Covid-19 outbreak	2. Last year	7. Newspapers and magazines	2. No	1. Seasonal fever	1. Fever, 4. Cough, 13. Shortness of breath	2. No	4. Touching surfaces or objects in a public place, 5. Through shaking hand, 7. Through hugging people, 8. Through coughing and sneezing (e.g. airborne), 11. From a dirty environment	4. Three days	1. YES	1. Avoid shaking hands while greeting, 2. Covering mouth and nose properly when coughing or sneezing, 3. Washing hands properly after touching items in public places, 6. Wear full body covering clothes, 7. Covering mouth with a mask, 9. Keeping clean household environment, 11. Using alcohol-based sanitizers on hands, 12. Through good nutrition	1. 3 feet -8 feet	3. Infected Individual, 4. exposed Individual, 6. Risk Individual	3. 14 days	2. No	4. Seek emergency treatment in Hospital	6. Anybody can get Coronavirus disease (Covid-19)	6. ASHA/Midwife (ANM) of your Village or Locality, 7. Health workers at the health center, 14. National Government Organization (Ministry of Health and family welfare, Govt of India, ICMR), 15. International organizations (WHO, CDC)	4. Covid19	2. NO	1. Yes	1. Yes	5. It can kill people in your community	3. Low risk	1. Personal responsibility (individual)	1. Inform family member, 2. Inform local representative (Gram Pradhan, RWA etc.), 4. Inform the local authority, 6. Go to self-isolation, 7. Go for self-quarantine	1. The doctor or another medical worker	5. Allopathy (English) based medicine and Hospitalization	1. Public hospital/ Government Hospital	4. Strongly disagree	2. No	People.coming from out of the city.	1. Yes	4. Treatment options	2. Used mask, 5. Washed hand for at least 20 seconds daily with soap, 6. Used sanitizer, 7. Avoided handshake and hugging, 8. Avoided touching objects at public places, 9. Avoided going outside of the home	5. I did not face any challenges or difficulties in taking action	13. No answer	1. Donated money to the government, 4. Stop going outside, 5. Created awareness, 8. Stopped people for going outside
40	35	Male	3	7. Government Job	5. Higher education (post-graduate or above)	30000	Lucknow	1. Urban	1. 0–10 kilometers	1. Yes	2. No	1. Yes, Please Mention the reason in other option…………, For stop spread of corona virus	3. In the last few months (2-4)	10. TV	3. Do not know	5. Cannot say	1. Fever, 8. Chest pain, 13. Shortness of breath	2. No	4. Touching surfaces or objects in a public place, 5. Through shaking hand, 7. Through hugging people, 8. Through coughing and sneezing (e.g. airborne), 11. From a dirty environment	6. Cannot say	1. YES	1. Avoid shaking hands while greeting, 2. Covering mouth and nose properly when coughing or sneezing, 3. Washing hands properly after touching items in public places, 6. Wear full body covering clothes, 7. Covering mouth with a mask, 9. Keeping clean household environment, 11. Using alcohol-based sanitizers on hands, 12. Through good nutrition, 13. By praying	1. 3 feet -8 feet	3. Infected Individual, 4. exposed Individual, 6. Risk Individual	3. 14 days	2. No	4. Seek emergency treatment in Hospital	6. Anybody can get Coronavirus disease (Covid-19)	14. National Government Organization (Ministry of Health and family welfare, Govt of India, ICMR)	4. Covid19	1. YES	1. Yes	3. Maybe	1. It can kill you or member of your family	6. No answer	1. Personal responsibility (individual), 10. God	4. Inform the local authority, 7. Go for self-quarantine	1. The doctor or another medical worker	5. Allopathy (English) based medicine and Hospitalization	1. Public hospital/ Government Hospital	4. Strongly disagree	2. No	When the covid 19 introduced in the world, at that time immediately Indian government has to quarantine each and every traveller who came in india from another country for extra safety measures and stop spread of covid 19 in india.	2. No	1. Cause, 2. Signs and symptoms, 3. Prevention, 4. Treatment options, 5. Government action, 6. Consequences of having a virus, 7. Isolation/Quarantine	1. Wore covering clothes and gloves, 2. Used mask, 3. Covered mouth with a simple cloth, 5. Washed hand for at least 20 seconds daily with soap, 6. Used sanitizer, 7. Avoided handshake and hugging, 8. Avoided touching objects at public places, 9. Avoided going outside of the home, 10. Prayed to God	2. Difficult to find money and resources to take preventive measures, 3. Difficult to have access to necessary items (e.g. to buy mask or sanitizer)	1. Not applicable as I have already taken such measures	1. Donated money to the government, 2. Donated money to other organizations, 4. Stop going outside, 5. Created awareness, 6. Prayed to god, 7. Feed the needy people, 8. Stopped people for going outside
41	46	Male	5	7. Government Job	4. College (Graduation)	182000	Bhadrak, Odisha	1. Urban	1. 0–10 kilometers	1. Yes	2. No	1. Yes, Please Mention the reason in other option…………, Social distancing	3. In the last few months (2-4)	3. Friends, 4. Neighbours, 7. Newspapers and magazines, 10. TV, 12. Health workers at the health center	2. No	2. Viral fever	1. Fever, 4. Cough, 5. Nausea, 8. Chest pain	2. No	4. Touching surfaces or objects in a public place, 5. Through shaking hand, 7. Through hugging people, 8. Through coughing and sneezing (e.g. airborne)	2. 8 hours	1. YES	1. Avoid shaking hands while greeting, 2. Covering mouth and nose properly when coughing or sneezing, 3. Washing hands properly after touching items in public places, 7. Covering mouth with a mask, 11. Using alcohol-based sanitizers on hands	1. 3 feet -8 feet	3. Infected Individual, 4. exposed Individual, 6. Risk Individual	3. 14 days	2. No	4. Seek emergency treatment in Hospital, 6. As advised by your family doctor	6. Anybody can get Coronavirus disease (Covid-19), 7. People with pre-existing medical conditions (such as asthma, diabetes, heart disease)	9. Television, 11. Newspapers, 14. National Government Organization (Ministry of Health and family welfare, Govt of India, ICMR), 15. International organizations (WHO, CDC)	4. Covid19	4. Do not know	1. Yes	1. Yes	1. It can kill you or member of your family	1. High risk	1. Personal responsibility (individual)	1. Inform family member, 2. Inform local representative (Gram Pradhan, RWA etc.), 3. Go to hospital yourself, 4. Inform the local authority, 6. Go to self-isolation, 7. Go for self-quarantine	1. The doctor or another medical worker, 3. Parent	5. Allopathy (English) based medicine and Hospitalization	1. Public hospital/ Government Hospital	4. Strongly disagree	5. No answer	Who is not obey the lockdown, not maintain the social distancing.	1. Yes	2. Signs and symptoms, 3. Prevention, 4. Treatment options, 7. Isolation/Quarantine	1. Wore covering clothes and gloves, 2. Used mask, 5. Washed hand for at least 20 seconds daily with soap, 6. Used sanitizer, 7. Avoided handshake and hugging, 8. Avoided touching objects at public places, 9. Avoided going outside of the home	5. I did not face any challenges or difficulties in taking action	I am taking all the action to prevent myself.	1. Donated money to the government, 4. Stop going outside, 5. Created awareness, 8. Stopped people for going outside
42	30	Male	1	7. Government Job	4. College (Graduation)	70000	Ranchi.jharkhand	2. Semi-urban	1. 0–10 kilometers	1. Yes	2. No	1. Yes, Please Mention the reason in other option…………, Don't spread community tranmision	2. Last year	9. Social Media (WhatsApp, Facebook etc)	2. No	1. Seasonal fever, 2. Viral fever, 3. Vector-borne disease (Dengue, chicken Guinea, Malaria, Kala-azar, Japanese Encephalitis etc.)	1. Fever, 2. Headache, 5. Nausea, 13. Shortness of breath	2. No	4. Touching surfaces or objects in a public place	3. 24 hours	1. YES	2. Covering mouth and nose properly when coughing or sneezing, 3. Washing hands properly after touching items in public places, 9. Keeping clean household environment, 11. Using alcohol-based sanitizers on hands	1. 3 feet -8 feet	3. Infected Individual, 4. exposed Individual, 6. Risk Individual	3. 14 days	2. No	4. Seek emergency treatment in Hospital, 6. As advised by your family doctor	6. Anybody can get Coronavirus disease (Covid-19)	14. National Government Organization (Ministry of Health and family welfare, Govt of India, ICMR), 15. International organizations (WHO, CDC)	4. Covid19	2. NO	1. Yes	1. Yes	1. It can kill you or member of your family	1. High risk	1. Personal responsibility (individual)	1. Inform family member, 6. Go to self-isolation, 7. Go for self-quarantine	1. The doctor or another medical worker	5. Allopathy (English) based medicine and Hospitalization	1. Public hospital/ Government Hospital	4. Strongly disagree	4. Don’t know	Do not follow govrtment ruls or lock-down he was responsible for covid-19	1. Yes	4. Treatment options	2. Used mask, 3. Covered mouth with a simple cloth, 4. Sprayed or fumigated my home, 6. Used sanitizer, 7. Avoided handshake and hugging, 8. Avoided touching objects at public places, 9. Avoided going outside of the home	5. I did not face any challenges or difficulties in taking action	2. I am not at risk / my household is not at risk, 3. I do not go outside of my house	4. Stop going outside, 5. Created awareness, 7. Feed the needy people, 8. Stopped people for going outside
43	32	Male	3	7. Government Job	5. Higher education (post-graduate or above)	70000	Guwahati, Assam	1. Urban	1. 0–10 kilometers	1. Yes	2. No	1. Yes, Please Mention the reason in other option…………, Corona is a communicable disease. Human may be infected if come in contact with the infected person. For maintaining social distance and stop spread of CORONA Government announced lockdown in country.	3. In the last few months (2-4)	3. Friends, 6. Government announcement, 7. Newspapers and magazines, 9. Social Media (WhatsApp, Facebook etc), 10. TV	2. No	1. Seasonal fever	1. Fever, 2. Headache, 4. Cough, 13. Shortness of breath	2. No	4. Touching surfaces or objects in a public place, 5. Through shaking hand, 7. Through hugging people	4. Three days	1. YES	1. Avoid shaking hands while greeting, 2. Covering mouth and nose properly when coughing or sneezing, 3. Washing hands properly after touching items in public places, 7. Covering mouth with a mask, 11. Using alcohol-based sanitizers on hands	1. 3 feet -8 feet	3. Infected Individual, 4. exposed Individual	3. 14 days	2. No	4. Seek emergency treatment in Hospital	1. Adult Males, 2. Adult Females, 3. Elderly person / person of geriatric age or above 60 years, 4. Children below five years of age, 5. Health workers, 6. Anybody can get Coronavirus disease (Covid-19), 7. People with pre-existing medical conditions (such as asthma, diabetes, heart disease), 10. Traveler	3. Local representatives (RWA, Gram Pradhan), 6. ASHA/Midwife (ANM) of your Village or Locality, 7. Health workers at the health center	4. Covid19	2. NO	1. Yes	2. No	5. It can kill people in your community	3. Low risk	1. Personal responsibility (individual), 6. Local district administration, 7. National government, 8. State government	1. Inform family member, 2. Inform local representative (Gram Pradhan, RWA etc.), 4. Inform the local authority, 5. Get tested from Laboratory, 6. Go to self-isolation, 7. Go for self-quarantine	1. The doctor or another medical worker	5. Allopathy (English) based medicine and Hospitalization	1. Public hospital/ Government Hospital	4. Strongly disagree	2. No	A corona virus infected person if he traveled after getting infection.	1. Yes	8. I have enough information	2. Used mask, 3. Covered mouth with a simple cloth, 5. Washed hand for at least 20 seconds daily with soap, 6. Used sanitizer, 7. Avoided handshake and hugging, 8. Avoided touching objects at public places, 9. Avoided going outside of the home	3. Difficult to have access to necessary items (e.g. to buy mask or sanitizer)	1. Not applicable as I have already taken such measures	1. Donated money to the government, 5. Created awareness, 7. Feed the needy people, 8. Stopped people for going outside
44	37	Female	1	7. Government Job	5. Higher education (post-graduate or above)	70000	Delhi	1. Urban	1. 0–10 kilometers	1. Yes	2. No	1. Yes, Please Mention the reason in other option…………, To stop the spread of cronovirus which is highly contagious and social distancing is the first and the only effective way to curb it.	3. In the last few months (2-4)	3. Friends, 10. TV	2. No	1. Seasonal fever, 2. Viral fever, 3. Vector-borne disease (Dengue, chicken Guinea, Malaria, Kala-azar, Japanese Encephalitis etc.), 4. Coronavirus disease	1. Fever, 2. Headache, 4. Cough, 6. Cough that lasts longer than three weeks, 7. Joint pain, 8. Chest pain, 11. Diarrhoea, 13. Shortness of breath, Loss of the smelling sense has also reported in many patients. So one has to give heed to all these various symptoms...either occuring in somewhat sequential manner or simultaneous..but fever will most probably the first symptoms to occur...as the bod…	2. No	4. Touching surfaces or objects in a public place, 5. Through shaking hand, 7. Through hugging people, 8. Through coughing and sneezing (e.g. airborne), There seem possibility of it's transmission through using the toilet which was used by the covid patient or carrier, within a short span of time...as I heard in news that the virus has been found in the faeces of those who had been cured from the…	5. More than four days	1. YES	1. Avoid shaking hands while greeting, 2. Covering mouth and nose properly when coughing or sneezing, 3. Washing hands properly after touching items in public places, 7. Covering mouth with a mask, 11. Using alcohol-based sanitizers on hands, Social distancing	1. 3 feet -8 feet	3. Infected Individual, 4. exposed Individual, 6. Risk Individual	3. 14 days	2. No	1. Have plenty of rest, 2. Take medicine to lower the fever and reduce pain, 4. Seek emergency treatment in Hospital, Dint panic and be optimistic....the pause should be used to contemplate rather what is really meaningful and important in life than becoming a cog in the wheel.	1. Adult Males, 2. Adult Females, 3. Elderly person / person of geriatric age or above 60 years, 4. Children below five years of age, 5. Health workers, 6. Anybody can get Coronavirus disease (Covid-19), 7. People with pre-existing medical conditions (such as asthma, diabetes, heart disease), 8. People with disabilities, 9. Poor people (poverty-stricken), 10. Traveler	14. National Government Organization (Ministry of Health and family welfare, Govt of India, ICMR), 15. International organizations (WHO, CDC)	4. Covid19	2. NO	1. Yes	2. No	It can even increase the cases of depression and mental disorders and which can further add to the problem that all of us are facing as a nation in particular and as humanity at large. What kind of problems it can give rise to that will depend on the kind of values a society holds. Economic degrowth, food scarcity, losses of jobs etc will definitely can lead to various law n order issues and soci…	3. Low risk	1. Personal responsibility (individual), 5. Health workers, 6. Local district administration, 7. National government, 8. State government, 9. International organizations (WHO)	1. Inform family member, 5. Get tested from Laboratory, 6. Go to self-isolation	1. The doctor or another medical worker, 3. Parent, 6. Close friend	5. Allopathy (English) based medicine and Hospitalization	1. Public hospital/ Government Hospital	3. Disagree	2. No	Living in Delhi right now seems to be as if living in a Carona cauldron as being a small state it has a large portion of the corona patients if the country. There is not a single solo factor responsible for the spread rather multiple things collaborated to give rise to the current pathetic situation. We can't single out one single factor responsible for the transmission thought we can now think w…	3. Maybe	1. Cause, 2. Signs and symptoms, 3. Prevention, 4. Treatment options, 5. Government action, 6. Consequences of having a virus, 7. Isolation/Quarantine, What the govt is planning to do in order to prevent any such pandemic in future. Suffering of humanity should not go waste. This is also the time to give ourself as a nation a reality check...where we are lacking and what can be done now to mitiga…	1. Wore covering clothes and gloves, 2. Used mask, 3. Covered mouth with a simple cloth, 5. Washed hand for at least 20 seconds daily with soap, 7. Avoided handshake and hugging, 8. Avoided touching objects at public places, 9. Avoided going outside of the home, 10. Prayed to God, Sanitizer were not available otherwise would have definitely used that too. Prayers too are important to gain some po…	1. Difficult to take time from my routine to take preventive measures, 2. Difficult to find money and resources to take preventive measures, 3. Difficult to have access to necessary items (e.g. to buy mask or sanitizer), The real challenge is to tackle the fear that is overpowering you with the passage of time..a kind of uncertainty that is lingering on. The existential crisis looming large in th…	I am taking preventive measure	4. Stop going outside, 5. Created awareness
45	57	Male	4	6. Private job	4. College (Graduation)		Delhi	1. Urban	1. 0–10 kilometers	1. Yes	2. No	1. Yes, Please Mention the reason in other option…………, Social distancing to avoid spread of Covid-19	2. Last year	7. Newspapers and magazines, 10. TV	2. No	1. Seasonal fever, 2. Viral fever, 4. Coronavirus disease	1. Fever, 4. Cough, 7. Joint pain, 11. Diarrhoea, 13. Shortness of breath	3. Maybe	4. Touching surfaces or objects in a public place, 5. Through shaking hand, 7. Through hugging people, 8. Through coughing and sneezing (e.g. airborne)	2. 8 hours	1. YES	1. Avoid shaking hands while greeting, 2. Covering mouth and nose properly when coughing or sneezing, 3. Washing hands properly after touching items in public places, 7. Covering mouth with a mask, 11. Using alcohol-based sanitizers on hands	1. 3 feet -8 feet	3. Infected Individual, 4. exposed Individual	3. 14 days	2. No	4. Seek emergency treatment in Hospital	6. Anybody can get Coronavirus disease (Covid-19)	14. National Government Organization (Ministry of Health and family welfare, Govt of India, ICMR), 15. International organizations (WHO, CDC)	3. SARS-CoV-2	1. YES	1. Yes	1. Yes	1. It can kill you or member of your family	3. Low risk	1. Personal responsibility (individual), 2. Household head (head of the family), 6. Local district administration, 7. National government, 8. State government	1. Inform family member, 7. Go for self-quarantine, 8. Wait for symptoms for confirmation	1. The doctor or another medical worker	2. Home rest without medicine	1. Public hospital/ Government Hospital	3. Disagree	2. No	Persons not following social distancing and persons who have symptoms not following self quarantine	1. Yes	2. Signs and symptoms, 4. Treatment options, 7. Isolation/Quarantine	3. Covered mouth with a simple cloth, 5. Washed hand for at least 20 seconds daily with soap, 7. Avoided handshake and hugging, 8. Avoided touching objects at public places, 9. Avoided going outside of the home	5. I did not face any challenges or difficulties in taking action	1. Not applicable as I have already taken such measures	1. Donated money to the government, 4. Stop going outside
46	30	Male	7	7. Government Job	4. College (Graduation)	44000	Jharkhand,ranchi	3. Town	1. 0–10 kilometers	1. Yes	2. No	1. Yes, Please Mention the reason in other option…………, Stop the community transmission	3. In the last few months (2-4)	9. Social Media (WhatsApp, Facebook etc)	2. No	2. Viral fever	1. Fever, 2. Headache, 5. Nausea	2. No	4. Touching surfaces or objects in a public place	3. 24 hours	1. YES	2. Covering mouth and nose properly when coughing or sneezing, 3. Washing hands properly after touching items in public places, 9. Keeping clean household environment, 11. Using alcohol-based sanitizers on hands	1. 3 feet -8 feet	3. Infected Individual, 4. exposed Individual, 6. Risk Individual	3. 14 days	2. No	4. Seek emergency treatment in Hospital	6. Anybody can get Coronavirus disease (Covid-19)	14. National Government Organization (Ministry of Health and family welfare, Govt of India, ICMR), 15. International organizations (WHO, CDC)	4. Covid19	2. NO	1. Yes	1. Yes	1. It can kill you or member of your family	1. High risk	1. Personal responsibility (individual)	1. Inform family member, 3. Go to hospital yourself, 7. Go for self-quarantine	1. The doctor or another medical worker, 3. Parent, 5. Other family members	5. Allopathy (English) based medicine and Hospitalization	1. Public hospital/ Government Hospital	4. Strongly disagree	4. Don’t know	Don't follow the govt rules and don't maintain social distance he has responsibile.	2. No	4. Treatment options	2. Used mask, 3. Covered mouth with a simple cloth, 4. Sprayed or fumigated my home, 6. Used sanitizer, 7. Avoided handshake and hugging, 8. Avoided touching objects at public places, 9. Avoided going outside of the home	5. I did not face any challenges or difficulties in taking action	I have taken all prevents my self	4. Stop going outside, 5. Created awareness, 8. Stopped people for going outside
47	60	Male	3	7. Government Job	4. College (Graduation)		Noida	1. Urban	1. 0–10 kilometers	1. Yes	2. No	1. Yes, Please Mention the reason in other option…………	3. In the last few months (2-4)	10. TV	2. No	5. Cannot say	2. Headache, 4. Cough, 13. Shortness of breath	3. Maybe	4. Touching surfaces or objects in a public place, 5. Through shaking hand, 7. Through hugging people, 11. From a dirty environment	3. 24 hours	3. May Be	1. Avoid shaking hands while greeting, 2. Covering mouth and nose properly when coughing or sneezing, 3. Washing hands properly after touching items in public places, 7. Covering mouth with a mask, 9. Keeping clean household environment, 11. Using alcohol-based sanitizers on hands	1. 3 feet -8 feet	4. exposed Individual	3. 14 days	3. May be	1. Have plenty of rest, 2. Take medicine to lower the fever and reduce pain, 3. Drink a lot of fluids and take healthy diets, 4. Seek emergency treatment in Hospital	6. Anybody can get Coronavirus disease (Covid-19), 7. People with pre-existing medical conditions (such as asthma, diabetes, heart disease)	7. Health workers at the health center, 14. National Government Organization (Ministry of Health and family welfare, Govt of India, ICMR), 15. International organizations (WHO, CDC)	4. Covid19	1. YES	1. Yes	3. Maybe	4. It can make you or member of your family sick	3. Low risk	1. Personal responsibility (individual), 2. Household head (head of the family), 3. Community Leader / religious leaders, 5. Health workers, 6. Local district administration, 7. National government, 8. State government, 9. International organizations (WHO)	1. Inform family member, 2. Inform local representative (Gram Pradhan, RWA etc.), 4. Inform the local authority, 5. Get tested from Laboratory, 6. Go to self-isolation	1. The doctor or another medical worker, 2. Spouse, 4. Children, 6. Close friend	5. Allopathy (English) based medicine and Hospitalization	1. Public hospital/ Government Hospital	3. Disagree	2. No	Person who return from foreign	3. Maybe	1. Cause, 4. Treatment options, 5. Government action	2. Used mask, 5. Washed hand for at least 20 seconds daily with soap, 6. Used sanitizer, 7. Avoided handshake and hugging, 8. Avoided touching objects at public places	5. I did not face any challenges or difficulties in taking action	1. Not applicable as I have already taken such measures	4. Stop going outside, 5. Created awareness, 7. Feed the needy people
48	34	Male	4	9. Healthcare worker	5. Higher education (post-graduate or above)		DELHI	1. Urban	1. 0–10 kilometers	1. Yes	2. No	1. Yes, Please Mention the reason in other option…………	3. In the last few months (2-4)	10. TV	2. No	1. Seasonal fever, 2. Viral fever, 4. Coronavirus disease	1. Fever, 4. Cough, 8. Chest pain, 13. Shortness of breath	2. No	4. Touching surfaces or objects in a public place, 5. Through shaking hand, 7. Through hugging people, 8. Through coughing and sneezing (e.g. airborne)	4. Three days	1. YES	1. Avoid shaking hands while greeting, 2. Covering mouth and nose properly when coughing or sneezing, 3. Washing hands properly after touching items in public places, 7. Covering mouth with a mask, 9. Keeping clean household environment, 11. Using alcohol-based sanitizers on hands, 12. Through good nutrition	1. 3 feet -8 feet	3. Infected Individual, 4. exposed Individual	3. 14 days	2. No	4. Seek emergency treatment in Hospital	1. Adult Males, 2. Adult Females, 3. Elderly person / person of geriatric age or above 60 years, 4. Children below five years of age, 5. Health workers, 6. Anybody can get Coronavirus disease (Covid-19)	7. Health workers at the health center, 9. Television, 11. Newspapers, 12. Internet, 14. National Government Organization (Ministry of Health and family welfare, Govt of India, ICMR), 15. International organizations (WHO, CDC)	4. Covid19	1. YES	1. Yes	1. Yes	4. It can make you or member of your family sick	2. Medium risk	1. Personal responsibility (individual), 6. Local district administration, 7. National government, 8. State government, 9. International organizations (WHO)	3. Go to hospital yourself, 4. Inform the local authority, 5. Get tested from Laboratory, 6. Go to self-isolation, 7. Go for self-quarantine	1. The doctor or another medical worker	1. Herbal remedies/Ayurveda remedies	1. Public hospital/ Government Hospital	3. Disagree	2. No	Infected Individuals	1. Yes	5. Government action, 8. I have enough information	2. Used mask, 6. Used sanitizer, 7. Avoided handshake and hugging, 8. Avoided touching objects at public places, 9. Avoided going outside of the home	5. I did not face any challenges or difficulties in taking action	1. Not applicable as I have already taken such measures	4. Stop going outside
49	37	Male	2	6. Private job	5. Higher education (post-graduate or above)	70000	Bangalore. Karnataka	1. Urban	1. 0–10 kilometers	1. Yes	2. No	1. Yes, Please Mention the reason in other option…………	3. In the last few months (2-4)	6. Government announcement, 7. Newspapers and magazines, 8. Radio, 9. Social Media (WhatsApp, Facebook etc), 10. TV, 11. Brochures, posters and other printed materials	1. Yes	2. Viral fever	1. Fever, 4. Cough, 8. Chest pain, 13. Shortness of breath	2. No	4. Touching surfaces or objects in a public place, 5. Through shaking hand, 7. Through hugging people, 8. Through coughing and sneezing (e.g. airborne)	3. 24 hours	2. NO	1. Avoid shaking hands while greeting, 2. Covering mouth and nose properly when coughing or sneezing, 3. Washing hands properly after touching items in public places, 7. Covering mouth with a mask, 9. Keeping clean household environment, 11. Using alcohol-based sanitizers on hands	1. 3 feet -8 feet	3. Infected Individual, 4. exposed Individual, 6. Risk Individual	4. 15 days	2. No	3. Drink a lot of fluids and take healthy diets, 4. Seek emergency treatment in Hospital	6. Anybody can get Coronavirus disease (Covid-19)	2. Friends or neighbours	4. Covid19	1. YES	1. Yes	3. Maybe	5. It can kill people in your community	4. No risk	1. Personal responsibility (individual), 2. Household head (head of the family)	2. Inform local representative (Gram Pradhan, RWA etc.), 4. Inform the local authority, 6. Go to self-isolation	1. The doctor or another medical worker	2. Home rest without medicine	1. Public hospital/ Government Hospital	4. Strongly disagree	2. No	Human travel	1. Yes	3. Prevention, 4. Treatment options	2. Used mask, 5. Washed hand for at least 20 seconds daily with soap, 6. Used sanitizer, 7. Avoided handshake and hugging, 8. Avoided touching objects at public places, 9. Avoided going outside of the home	5. I did not face any challenges or difficulties in taking action	1. Not applicable as I have already taken such measures	5. Created awareness
50	26	Female	4	3. Student	5. Higher education (post-graduate or above)	80000	Delhi NCR	2. Semi-urban	1. 0–10 kilometers	1. Yes	2. No	1. Yes, Please Mention the reason in other option…………	3. In the last few months (2-4)	1. Family members, 7. Newspapers and magazines, 9. Social Media (WhatsApp, Facebook etc)	3. Do not know	6. No answer	1. Fever, 2. Headache, 6. Cough that lasts longer than three weeks, 13. Shortness of breath	2. No	4. Touching surfaces or objects in a public place, 5. Through shaking hand, 7. Through hugging people, 8. Through coughing and sneezing (e.g. airborne)	6. Cannot say	1. YES	1. Avoid shaking hands while greeting, 2. Covering mouth and nose properly when coughing or sneezing, 3. Washing hands properly after touching items in public places, 7. Covering mouth with a mask, 9. Keeping clean household environment, 11. Using alcohol-based sanitizers on hands, 12. Through good nutrition	2. 6 feet-12 feet	3. Infected Individual	3. 14 days	2. No	4. Seek emergency treatment in Hospital, 6. As advised by your family doctor	3. Elderly person / person of geriatric age or above 60 years, 4. Children below five years of age, 5. Health workers, 6. Anybody can get Coronavirus disease (Covid-19), 7. People with pre-existing medical conditions (such as asthma, diabetes, heart disease), 9. Poor people (poverty-stricken), 10. Traveler	7. Health workers at the health center, 14. National Government Organization (Ministry of Health and family welfare, Govt of India, ICMR), 15. International organizations (WHO, CDC)	3. SARS-CoV-2	1. YES	1. Yes	2. No	5. It can kill people in your community	2. Medium risk	1. Personal responsibility (individual), 3. Community Leader / religious leaders, 5. Health workers	3. Go to hospital yourself, 7. Go for self-quarantine	3. Parent	5. Allopathy (English) based medicine and Hospitalization	4. Do not know	4. Strongly disagree	1. Yes	Community full of stupidity	2. No	1. Cause, 2. Signs and symptoms, 4. Treatment options, 5. Government action, 6. Consequences of having a virus, 7. Isolation/Quarantine	5. Washed hand for at least 20 seconds daily with soap, 7. Avoided handshake and hugging, 8. Avoided touching objects at public places, 9. Avoided going outside of the home	5. I did not face any challenges or difficulties in taking action	1. Not applicable as I have already taken such measures	4. Stop going outside, 8. Stopped people for going outside
51	22	Male	6	3. Student	5. Higher education (post-graduate or above)	50000	New Delhi, Delhi	1. Urban	1. 0–10 kilometers	1. Yes	2. No	1. Yes, Please Mention the reason in other option…………, To minimize the spread of covid-19.	1. Many years ago	10. TV	2. No	6. No answer	4. Cough, 8. Chest pain, 13. Shortness of breath	2. No	3. Through sexual intercourse, 4. Touching surfaces or objects in a public place, 5. Through shaking hand, 6. Through animal contacts, 7. Through hugging people, 8. Through coughing and sneezing (e.g. airborne), 11. From a dirty environment	6. Cannot say	1. YES	1. Avoid shaking hands while greeting, 2. Covering mouth and nose properly when coughing or sneezing, 3. Washing hands properly after touching items in public places, 6. Wear full body covering clothes, 7. Covering mouth with a mask, 8. Abstain from sexual intercourse, 9. Keeping clean household environment, 11. Using alcohol-based sanitizers on hands, 12. Through good nutrition	1. 3 feet -8 feet	3. Infected Individual, 4. exposed Individual, 5. healthy Individual, 6. Risk Individual	5. 20 days	2. No	4. Seek emergency treatment in Hospital	6. Anybody can get Coronavirus disease (Covid-19)	7. Health workers at the health center, 14. National Government Organization (Ministry of Health and family welfare, Govt of India, ICMR), 15. International organizations (WHO, CDC)	4. Covid19	3. MAY be	1. Yes	2. No	1. It can kill you or member of your family	2. Medium risk	1. Personal responsibility (individual), 2. Household head (head of the family), 6. Local district administration, 7. National government, 8. State government	1. Inform family member, 3. Go to hospital yourself, 4. Inform the local authority	1. The doctor or another medical worker	9. Do not know	1. Public hospital/ Government Hospital	4. Strongly disagree	2. No	Carriers of the disease.	3. Maybe	1. Cause, 2. Signs and symptoms, 3. Prevention, 4. Treatment options, 5. Government action, 6. Consequences of having a virus, 7. Isolation/Quarantine	1. Wore covering clothes and gloves, 2. Used mask, 4. Sprayed or fumigated my home, 5. Washed hand for at least 20 seconds daily with soap, 6. Used sanitizer, 7. Avoided handshake and hugging, 8. Avoided touching objects at public places, 9. Avoided going outside of the home	3. Difficult to have access to necessary items (e.g. to buy mask or sanitizer)	1. Not applicable as I have already taken such measures, 3. I do not go outside of my house	4. Stop going outside, 5. Created awareness, 8. Stopped people for going outside
52	26	Female	3	3. Student	5. Higher education (post-graduate or above)	20000	Vadodara	1. Urban	1. 0–10 kilometers	1. Yes	2. No	1. Yes, Please Mention the reason in other option…………, To flatten the curve and slow down spread	3. In the last few months (2-4)	7. Newspapers and magazines	2. No	5. Cannot say	1. Fever, 4. Cough, 6. Cough that lasts longer than three weeks, 13. Shortness of breath	2. No	4. Touching surfaces or objects in a public place, 5. Through shaking hand, 7. Through hugging people, 8. Through coughing and sneezing (e.g. airborne)	3. 24 hours	1. YES	1. Avoid shaking hands while greeting, 3. Washing hands properly after touching items in public places, 7. Covering mouth with a mask, 11. Using alcohol-based sanitizers on hands	1. 3 feet -8 feet	4. exposed Individual	3. 14 days	1. Yes	1. Have plenty of rest, 3. Drink a lot of fluids and take healthy diets, 4. Seek emergency treatment in Hospital	6. Anybody can get Coronavirus disease (Covid-19)	12. Internet, 15. International organizations (WHO, CDC)	4. Covid19	3. MAY be	1. Yes	2. No	5. It can kill people in your community	3. Low risk	1. Personal responsibility (individual), 10. God	4. Inform the local authority, 5. Get tested from Laboratory, 6. Go to self-isolation, 7. Go for self-quarantine	1. The doctor or another medical worker, 2. Spouse	9. Do not know	1. Public hospital/ Government Hospital	3. Disagree	2. No	People	1. Yes	4. Treatment options	9. Avoided going outside of the home, 10. Prayed to God	5. I did not face any challenges or difficulties in taking action	1. Not applicable as I have already taken such measures	4. Stop going outside
53	21	Female	4	3. Student	4. College (Graduation)		New Delhi, Delhi	1. Urban	1. 0–10 kilometers	1. Yes	2. No	1. Yes, Please Mention the reason in other option…………, In order to prevent community spread of the virus and control the number of patients .	3. In the last few months (2-4)	1. Family members, 2. Relatives, 3. Friends, 6. Government announcement, 9. Social Media (WhatsApp, Facebook etc), 10. TV	2. No	1. Seasonal fever, 2. Viral fever, 3. Vector-borne disease (Dengue, chicken Guinea, Malaria, Kala-azar, Japanese Encephalitis etc.), 4. Coronavirus disease, 5. Cannot say	1. Fever, 4. Cough, 13. Shortness of breath	2. No	4. Touching surfaces or objects in a public place, 5. Through shaking hand, 7. Through hugging people, 8. Through coughing and sneezing (e.g. airborne)	3. 24 hours	1. YES	2. Covering mouth and nose properly when coughing or sneezing, 3. Washing hands properly after touching items in public places, 6. Wear full body covering clothes, 7. Covering mouth with a mask, 11. Using alcohol-based sanitizers on hands, 12. Through good nutrition	1. 3 feet -8 feet	3. Infected Individual, 4. exposed Individual, 6. Risk Individual	3. 14 days	1. Yes	3. Drink a lot of fluids and take healthy diets, 4. Seek emergency treatment in Hospital	5. Health workers, 6. Anybody can get Coronavirus disease (Covid-19), 7. People with pre-existing medical conditions (such as asthma, diabetes, heart disease), 10. Traveler	7. Health workers at the health center, 14. National Government Organization (Ministry of Health and family welfare, Govt of India, ICMR), 15. International organizations (WHO, CDC)	4. Covid19	1. YES	1. Yes	2. No	5. It can kill people in your community	3. Low risk	1. Personal responsibility (individual), 2. Household head (head of the family), 6. Local district administration, 7. National government, 8. State government	1. Inform family member, 2. Inform local representative (Gram Pradhan, RWA etc.), 4. Inform the local authority, 7. Go for self-quarantine	1. The doctor or another medical worker, 3. Parent, 5. Other family members	9. Do not know	1. Public hospital/ Government Hospital	4. Strongly disagree	3. Maybe	The people who do not accept lockdown and also dont cooperate and tell hospitals if they have covid symptoms	3. Maybe	1. Cause, 3. Prevention, 5. Government action	2. Used mask, 3. Covered mouth with a simple cloth, 5. Washed hand for at least 20 seconds daily with soap, 6. Used sanitizer, 7. Avoided handshake and hugging, 8. Avoided touching objects at public places, 9. Avoided going outside of the home	3. Difficult to have access to necessary items (e.g. to buy mask or sanitizer)	1. Not applicable as I have already taken such measures	1. Donated money to the government, 3. Sanitized the building or locality, 4. Stop going outside, 8. Stopped people for going outside
54	25	Female	1	3. Student	5. Higher education (post-graduate or above)	100000	Guwahati	2. Semi-urban	1. 0–10 kilometers	1. Yes	2. No	1. Yes, Please Mention the reason in other option…………	3. In the last few months (2-4)	9. Social Media (WhatsApp, Facebook etc)	2. No	1. Seasonal fever	1. Fever, 2. Headache, 6. Cough that lasts longer than three weeks, 8. Chest pain, 11. Diarrhoea, 13. Shortness of breath	2. No	4. Touching surfaces or objects in a public place, 5. Through shaking hand, 7. Through hugging people, 8. Through coughing and sneezing (e.g. airborne)	4. Three days	1. YES	1. Avoid shaking hands while greeting, 2. Covering mouth and nose properly when coughing or sneezing, 3. Washing hands properly after touching items in public places, 11. Using alcohol-based sanitizers on hands, 12. Through good nutrition	2. 6 feet-12 feet	3. Infected Individual, 4. exposed Individual	3. 14 days	2. No	1. Have plenty of rest, 3. Drink a lot of fluids and take healthy diets, 4. Seek emergency treatment in Hospital	6. Anybody can get Coronavirus disease (Covid-19)	14. National Government Organization (Ministry of Health and family welfare, Govt of India, ICMR), 15. International organizations (WHO, CDC)	4. Covid19	2. NO	1. Yes	2. No	1. It can kill you or member of your family	1. High risk	1. Personal responsibility (individual)	4. Inform the local authority, 6. Go to self-isolation, 7. Go for self-quarantine	1. The doctor or another medical worker, 3. Parent	5. Allopathy (English) based medicine and Hospitalization	1. Public hospital/ Government Hospital	4. Strongly disagree	2. No	"Few travellers" who failed to follow government protocol and get checked up and tested.	2. No	3. Prevention, 4. Treatment options, 5. Government action, 6. Consequences of having a virus, 7. Isolation/Quarantine	2. Used mask, 5. Washed hand for at least 20 seconds daily with soap, 6. Used sanitizer, 7. Avoided handshake and hugging, 8. Avoided touching objects at public places, 9. Avoided going outside of the home	5. I did not face any challenges or difficulties in taking action	1. Not applicable as I have already taken such measures	4. Stop going outside
55	22	Male	1	1. Unemployed	5. Higher education (post-graduate or above)	20000	Delhi	1. Urban	1. 0–10 kilometers	1. Yes	2. No	1. Yes, Please Mention the reason in other option…………	3. In the last few months (2-4)	10. TV	2. No	1. Seasonal fever, 2. Viral fever, 4. Coronavirus disease	1. Fever, 4. Cough, 13. Shortness of breath	3. Maybe	5. Through shaking hand, 7. Through hugging people, 8. Through coughing and sneezing (e.g. airborne)	4. Three days	1. YES	1. Avoid shaking hands while greeting, 2. Covering mouth and nose properly when coughing or sneezing, 3. Washing hands properly after touching items in public places, 7. Covering mouth with a mask, 11. Using alcohol-based sanitizers on hands	2. 6 feet-12 feet	3. Infected Individual, 4. exposed Individual, 6. Risk Individual	3. 14 days	2. No	1. Have plenty of rest, 2. Take medicine to lower the fever and reduce pain, 3. Drink a lot of fluids and take healthy diets, 4. Seek emergency treatment in Hospital, 6. As advised by your family doctor	1. Adult Males, 2. Adult Females, 3. Elderly person / person of geriatric age or above 60 years, 4. Children below five years of age, 5. Health workers, 6. Anybody can get Coronavirus disease (Covid-19), 7. People with pre-existing medical conditions (such as asthma, diabetes, heart disease), 8. People with disabilities, 9. Poor people (poverty-stricken), 10. Traveler	7. Health workers at the health center, 14. National Government Organization (Ministry of Health and family welfare, Govt of India, ICMR)	4. Covid19	1. YES	1. Yes	1. Yes	1. It can kill you or member of your family	2. Medium risk	1. Personal responsibility (individual)	1. Inform family member, 2. Inform local representative (Gram Pradhan, RWA etc.), 3. Go to hospital yourself, 4. Inform the local authority, 5. Get tested from Laboratory, 6. Go to self-isolation, 7. Go for self-quarantine	1. The doctor or another medical worker	9. Do not know	1. Public hospital/ Government Hospital	4. Strongly disagree	2. No	Don't know	1. Yes	1. Cause, 2. Signs and symptoms, 3. Prevention, 4. Treatment options, 5. Government action, 6. Consequences of having a virus, 7. Isolation/Quarantine	2. Used mask, 5. Washed hand for at least 20 seconds daily with soap, 6. Used sanitizer, 8. Avoided touching objects at public places, 9. Avoided going outside of the home	7. No answer	1. Not applicable as I have already taken such measures, 3. I do not go outside of my house	4. Stop going outside, 5. Created awareness
56	40	Male	4	6. Private job	4. College (Graduation)	50000	Lucknow UP	1. Urban	2. 11–20 kilometers	1. Yes	2. No	1. Yes, Please Mention the reason in other option…………, Due to Corona	3. In the last few months (2-4)	9. Social Media (WhatsApp, Facebook etc), 10. TV	2. No	6. No answer	6. Cough that lasts longer than three weeks	1. Yes	4. Touching surfaces or objects in a public place	2. 8 hours	1. YES	2. Covering mouth and nose properly when coughing or sneezing, 3. Washing hands properly after touching items in public places, 11. Using alcohol-based sanitizers on hands	1. 3 feet -8 feet	3. Infected Individual, 6. Risk Individual	3. 14 days	2. No	4. Seek emergency treatment in Hospital, 6. As advised by your family doctor	1. Adult Males, 2. Adult Females, 3. Elderly person / person of geriatric age or above 60 years, 4. Children below five years of age, 5. Health workers, 6. Anybody can get Coronavirus disease (Covid-19), 7. People with pre-existing medical conditions (such as asthma, diabetes, heart disease), 10. Traveler	3. Local representatives (RWA, Gram Pradhan), 6. ASHA/Midwife (ANM) of your Village or Locality, 7. Health workers at the health center	4. Covid19	2. NO	1. Yes	3. Maybe	1. It can kill you or member of your family	1. High risk	1. Personal responsibility (individual)	2. Inform local representative (Gram Pradhan, RWA etc.), 3. Go to hospital yourself, 4. Inform the local authority, 5. Get tested from Laboratory, 6. Go to self-isolation, 7. Go for self-quarantine	1. The doctor or another medical worker	5. Allopathy (English) based medicine and Hospitalization	1. Public hospital/ Government Hospital	2. Agree	2. No	Muslims	1. Yes	2. Signs and symptoms, 4. Treatment options	1. Wore covering clothes and gloves, 2. Used mask, 3. Covered mouth with a simple cloth, 5. Washed hand for at least 20 seconds daily with soap, 6. Used sanitizer, 7. Avoided handshake and hugging, 8. Avoided touching objects at public places, 9. Avoided going outside of the home	5. I did not face any challenges or difficulties in taking action	3. I do not go outside of my house	3. Sanitized the building or locality, 4. Stop going outside, 5. Created awareness, 7. Feed the needy people, 8. Stopped people for going outside
57	18	Male	4	3. Student	4. College (Graduation)	10000	Lucknow	2. Semi-urban	1. 0–10 kilometers	1. Yes	2. No	1. Yes, Please Mention the reason in other option…………, Due the corona virus because the people go out in shops,malls,schools etc. where the person can easily infected from virus	3. In the last few months (2-4)	9. Social Media (WhatsApp, Facebook etc)	2. No	5. Cannot say	1. Fever, 4. Cough, 13. Shortness of breath	1. Yes	4. Touching surfaces or objects in a public place, 5. Through shaking hand, 7. Through hugging people, 8. Through coughing and sneezing (e.g. airborne)	2. 8 hours	1. YES	1. Avoid shaking hands while greeting, 2. Covering mouth and nose properly when coughing or sneezing, 3. Washing hands properly after touching items in public places, 7. Covering mouth with a mask, 9. Keeping clean household environment, 11. Using alcohol-based sanitizers on hands	1. 3 feet -8 feet	3. Infected Individual, 6. Risk Individual	2. 10 days	1. Yes	1. Have plenty of rest, 3. Drink a lot of fluids and take healthy diets	1. Adult Males, 2. Adult Females, 3. Elderly person / person of geriatric age or above 60 years, 5. Health workers, 6. Anybody can get Coronavirus disease (Covid-19)	1. Family, 15. International organizations (WHO, CDC)	4. Covid19	1. YES	1. Yes	2. No	5. It can kill people in your community	1. High risk	1. Personal responsibility (individual)	1. Inform family member, 3. Go to hospital yourself, 5. Get tested from Laboratory, 6. Go to self-isolation, 7. Go for self-quarantine, 8. Wait for symptoms for confirmation	1. The doctor or another medical worker, 3. Parent	5. Allopathy (English) based medicine and Hospitalization	1. Public hospital/ Government Hospital	4. Strongly disagree	3. Maybe	Don’t know	3. Maybe	1. Cause, 2. Signs and symptoms, 3. Prevention, 4. Treatment options, 7. Isolation/Quarantine	2. Used mask, 3. Covered mouth with a simple cloth, 5. Washed hand for at least 20 seconds daily with soap, 6. Used sanitizer, 7. Avoided handshake and hugging, 8. Avoided touching objects at public places, 9. Avoided going outside of the home	3. Difficult to have access to necessary items (e.g. to buy mask or sanitizer)	13. No answer	4. Stop going outside, 5. Created awareness
58	29	Female	1	3. Student	5. Higher education (post-graduate or above)	31600	Pune, Maharashtra	1. Urban	1. 0–10 kilometers	1. Yes	2. No	1. Yes, Please Mention the reason in other option…………	3. In the last few months (2-4)	9. Social Media (WhatsApp, Facebook etc)	2. No	1. Seasonal fever, 3. Vector-borne disease (Dengue, chicken Guinea, Malaria, Kala-azar, Japanese Encephalitis etc.)	13. Shortness of breath	2. No	4. Touching surfaces or objects in a public place, 5. Through shaking hand, 7. Through hugging people, 8. Through coughing and sneezing (e.g. airborne)	3. 24 hours	1. YES	1. Avoid shaking hands while greeting, 2. Covering mouth and nose properly when coughing or sneezing, 3. Washing hands properly after touching items in public places, 6. Wear full body covering clothes, 7. Covering mouth with a mask, 13. By praying	1. 3 feet -8 feet	4. exposed Individual, 6. Risk Individual	3. 14 days	2. No	4. Seek emergency treatment in Hospital	6. Anybody can get Coronavirus disease (Covid-19)	7. Health workers at the health center, 14. National Government Organization (Ministry of Health and family welfare, Govt of India, ICMR), 15. International organizations (WHO, CDC)	4. Covid19	1. YES	1. Yes	3. Maybe	5. It can kill people in your community	3. Low risk	1. Personal responsibility (individual)	6. Go to self-isolation	1. The doctor or another medical worker, 2. Spouse, 3. Parent, 4. Children	5. Allopathy (English) based medicine and Hospitalization	1. Public hospital/ Government Hospital	4. Strongly disagree	2. No	No idea	1. Yes	4. Treatment options, 5. Government action	1. Wore covering clothes and gloves, 2. Used mask, 7. Avoided handshake and hugging, 8. Avoided touching objects at public places, 9. Avoided going outside of the home, 10. Prayed to God	3. Difficult to have access to necessary items (e.g. to buy mask or sanitizer), 4. I had to overcome people around me who did not want me to take action	13. No answer	4. Stop going outside, 5. Created awareness, 8. Stopped people for going outside
59	37	Female	4	7. Government Job	5. Higher education (post-graduate or above)	100000	Chennai	1. Urban	1. 0–10 kilometers	1. Yes	2. No	1. Yes, Please Mention the reason in other option…………, Corona virus epidemic disease	3. In the last few months (2-4)	9. Social Media (WhatsApp, Facebook etc)	2. No	No fever	1. Fever, 4. Cough, 6. Cough that lasts longer than three weeks, 13. Shortness of breath	3. Maybe	4. Touching surfaces or objects in a public place, 5. Through shaking hand, 6. Through animal contacts, 7. Through hugging people, 8. Through coughing and sneezing (e.g. airborne)	6. Cannot say	1. YES	1. Avoid shaking hands while greeting, 2. Covering mouth and nose properly when coughing or sneezing, 3. Washing hands properly after touching items in public places, 7. Covering mouth with a mask, 11. Using alcohol-based sanitizers on hands, 12. Through good nutrition, 13. By praying	1. 3 feet -8 feet	3. Infected Individual, 4. exposed Individual, 6. Risk Individual	5. 20 days	2. No	4. Seek emergency treatment in Hospital	3. Elderly person / person of geriatric age or above 60 years, 6. Anybody can get Coronavirus disease (Covid-19), 12. Other (Please mention) ………………	9. Television, 11. Newspapers, 14. National Government Organization (Ministry of Health and family welfare, Govt of India, ICMR), 15. International organizations (WHO, CDC)	4. Covid19	3. MAY be	1. Yes	3. Maybe	1. It can kill you or member of your family	1. High risk	1. Personal responsibility (individual)	6. Go to self-isolation, 7. Go for self-quarantine, 8. Wait for symptoms for confirmation	2. Spouse	1. Herbal remedies/Ayurveda remedies	1. Public hospital/ Government Hospital	1. Strongly agree	3. Maybe	So far no one	1. Yes	1. Cause, 2. Signs and symptoms, 3. Prevention, 4. Treatment options, 5. Government action	2. Used mask, 4. Sprayed or fumigated my home, 5. Washed hand for at least 20 seconds daily with soap, 7. Avoided handshake and hugging, 8. Avoided touching objects at public places, 9. Avoided going outside of the home, 10. Prayed to God	1. Difficult to take time from my routine to take preventive measures, 3. Difficult to have access to necessary items (e.g. to buy mask or sanitizer)	1. Not applicable as I have already taken such measures	4. Stop going outside, 5. Created awareness, 6. Prayed to god, 8. Stopped people for going outside
60	25	Male	4	3. Student	5. Higher education (post-graduate or above)	12000	Chitrakoot/ UP	3. Town	1. 0–10 kilometers	1. Yes	2. No	1. Yes, Please Mention the reason in other option…………, Because probability to spread of this virus is very high during contact with infected person. The purpose behind this lock down is to maintan social distancing.	3. In the last few months (2-4)	7. Newspapers and magazines, 9. Social Media (WhatsApp, Facebook etc)	2. No	1. Seasonal fever, 2. Viral fever, 4. Coronavirus disease	1. Fever, 4. Cough, 5. Nausea, 7. Joint pain, 13. Shortness of breath	2. No	4. Touching surfaces or objects in a public place, 5. Through shaking hand, 7. Through hugging people, 8. Through coughing and sneezing (e.g. airborne)	5. More than four days	1. YES	1. Avoid shaking hands while greeting, 3. Washing hands properly after touching items in public places, 6. Wear full body covering clothes, 7. Covering mouth with a mask, 9. Keeping clean household environment, 11. Using alcohol-based sanitizers on hands, 12. Through good nutrition	1. 3 feet -8 feet	3. Infected Individual, 4. exposed Individual	3. 14 days	2. No	3. Drink a lot of fluids and take healthy diets, 4. Seek emergency treatment in Hospital, 6. As advised by your family doctor	1. Adult Males, 2. Adult Females, 3. Elderly person / person of geriatric age or above 60 years, 4. Children below five years of age, 5. Health workers, 6. Anybody can get Coronavirus disease (Covid-19), 7. People with pre-existing medical conditions (such as asthma, diabetes, heart disease), 8. People with disabilities, 9. Poor people (poverty-stricken), 10. Traveler	1. Family, 2. Friends or neighbours, 3. Local representatives (RWA, Gram Pradhan), 6. ASHA/Midwife (ANM) of your Village or Locality, 7. Health workers at the health center	4. Covid19	1. YES	1. Yes	2. No	4. It can make you or member of your family sick	2. Medium risk	1. Personal responsibility (individual), 2. Household head (head of the family), 6. Local district administration, 7. National government, 8. State government	1. Inform family member, 2. Inform local representative (Gram Pradhan, RWA etc.), 4. Inform the local authority, 6. Go to self-isolation, 7. Go for self-quarantine, 8. Wait for symptoms for confirmation	1. The doctor or another medical worker, 2. Spouse, 3. Parent, 4. Children, 5. Other family members, 6. Close friend	5. Allopathy (English) based medicine and Hospitalization	1. Public hospital/ Government Hospital	4. Strongly disagree	1. Yes	The person who knows that he. came in contact with infected person but still hiding information and meeting with other persons.	1. Yes	1. Cause, 2. Signs and symptoms, 3. Prevention, 4. Treatment options, 5. Government action, 6. Consequences of having a virus, 7. Isolation/Quarantine	1. Wore covering clothes and gloves, 2. Used mask, 3. Covered mouth with a simple cloth, 5. Washed hand for at least 20 seconds daily with soap, 6. Used sanitizer, 7. Avoided handshake and hugging, 8. Avoided touching objects at public places, 9. Avoided going outside of the home	3. Difficult to have access to necessary items (e.g. to buy mask or sanitizer)	1. Not applicable as I have already taken such measures	4. Stop going outside, 5. Created awareness, 7. Feed the needy people, 8. Stopped people for going outside
61	30	Male	5	3. Student	5. Higher education (post-graduate or above)	40000	Delhi	1. Urban	1. 0–10 kilometers	1. Yes	2. No	1. Yes, Please Mention the reason in other option…………, To contain/limit coronavirus spread	3. In the last few months (2-4)	6. Government announcement, 7. Newspapers and magazines	2. No	1. Seasonal fever, 2. Viral fever, 5. Cannot say	1. Fever, 4. Cough, 8. Chest pain, 13. Shortness of breath	2. No	4. Touching surfaces or objects in a public place, 5. Through shaking hand, 7. Through hugging people, 8. Through coughing and sneezing (e.g. airborne)	5. More than four days	3. May Be	1. Avoid shaking hands while greeting, 2. Covering mouth and nose properly when coughing or sneezing, 3. Washing hands properly after touching items in public places, 7. Covering mouth with a mask, 9. Keeping clean household environment, 11. Using alcohol-based sanitizers on hands	1. 3 feet -8 feet	3. Infected Individual, 4. exposed Individual	3. 14 days	2. No	1. Have plenty of rest, 2. Take medicine to lower the fever and reduce pain, 3. Drink a lot of fluids and take healthy diets, 4. Seek emergency treatment in Hospital	6. Anybody can get Coronavirus disease (Covid-19)	7. Health workers at the health center, 11. Newspapers, 14. National Government Organization (Ministry of Health and family welfare, Govt of India, ICMR), 16. No answer	4. Covid19	1. YES	1. Yes	3. Maybe	5. It can kill people in your community	2. Medium risk	1. Personal responsibility (individual), 2. Household head (head of the family), 3. Community Leader / religious leaders, 4. Local healer / traditional healer/ faith Healer (Quack, Neem-Hakeem, Ojha), 5. Health workers, 6. Local district administration, 7. National government, 8. State government, 9. International organizations (WHO)	1. Inform family member, 3. Go to hospital yourself, 5. Get tested from Laboratory, 6. Go to self-isolation, 7. Go for self-quarantine	1. The doctor or another medical worker, 2. Spouse, 3. Parent, 5. Other family members	5. Allopathy (English) based medicine and Hospitalization	1. Public hospital/ Government Hospital	4. Strongly disagree	2. No	International travelers	3. Maybe	3. Prevention, 4. Treatment options, 5. Government action	2. Used mask, 5. Washed hand for at least 20 seconds daily with soap, 6. Used sanitizer, 7. Avoided handshake and hugging, 8. Avoided touching objects at public places, 9. Avoided going outside of the home	3. Difficult to have access to necessary items (e.g. to buy mask or sanitizer)	1. Not applicable as I have already taken such measures	1. Donated money to the government, 4. Stop going outside, 5. Created awareness, 8. Stopped people for going outside
62	26	Male	9	3. Student	5. Higher education (post-graduate or above)		Karwi, chitrakoot, uttar pradesh	2. Semi-urban	1. 0–10 kilometers	1. Yes	2. No	1. Yes, Please Mention the reason in other option…………, For avoiding the spread of virus named covid-19	3. In the last few months (2-4)	1. Family members, 2. Relatives, 3. Friends, 4. Neighbours, 5. Community meeting, 6. Government announcement, 7. Newspapers and magazines, 9. Social Media (WhatsApp, Facebook etc), 10. TV	2. No	6. No answer	1. Fever, 4. Cough, 6. Cough that lasts longer than three weeks, 13. Shortness of breath	3. Maybe	4. Touching surfaces or objects in a public place, 5. Through shaking hand, 7. Through hugging people, 8. Through coughing and sneezing (e.g. airborne)	2. 8 hours	3. May Be	1. Avoid shaking hands while greeting, 2. Covering mouth and nose properly when coughing or sneezing, 3. Washing hands properly after touching items in public places, 7. Covering mouth with a mask, 9. Keeping clean household environment, 11. Using alcohol-based sanitizers on hands, 12. Through good nutrition	1 meter	3. Infected Individual, 6. Risk Individual	3. 14 days	2. No	4. Seek emergency treatment in Hospital, 6. As advised by your family doctor	6. Anybody can get Coronavirus disease (Covid-19)	1. Family, 2. Friends or neighbours, 7. Health workers at the health center, 8. Private doctor, 9. Television, 10. Posters, 11. Newspapers, 14. National Government Organization (Ministry of Health and family welfare, Govt of India, ICMR), 15. International organizations (WHO, CDC)	4. Covid19	3. MAY be	1. Yes	2. No	5. It can kill people in your community	6. No answer	1. Personal responsibility (individual)	1. Inform family member, 2. Inform local representative (Gram Pradhan, RWA etc.), 3. Go to hospital yourself, 4. Inform the local authority, 5. Get tested from Laboratory, 6. Go to self-isolation, 7. Go for self-quarantine	1. The doctor or another medical worker, 3. Parent	5. Allopathy (English) based medicine and Hospitalization	1. Public hospital/ Government Hospital	4. Strongly disagree	2. No	Affected person	3. Maybe	3. Prevention, 5. Government action	5. Washed hand for at least 20 seconds daily with soap, 6. Used sanitizer, 7. Avoided handshake and hugging, 8. Avoided touching objects at public places, 9. Avoided going outside of the home	5. I did not face any challenges or difficulties in taking action	1. Not applicable as I have already taken such measures	1. Donated money to the government, 4. Stop going outside, 1 day stipend donated
63	24	Female	2	3. Student	4. College (Graduation)	30000	Kolkata	4. Rural	2. 11–20 kilometers	1. Yes	2. No	1. Yes, Please Mention the reason in other option…………, Due to coronavirus	3. In the last few months (2-4)	7. Newspapers and magazines	3. Do not know	1. Seasonal fever, 2. Viral fever, 3. Vector-borne disease (Dengue, chicken Guinea, Malaria, Kala-azar, Japanese Encephalitis etc.), 4. Coronavirus disease	1. Fever, 4. Cough, 13. Shortness of breath	1. Yes	4. Touching surfaces or objects in a public place, 5. Through shaking hand, 7. Through hugging people, 8. Through coughing and sneezing (e.g. airborne)	5. More than four days	1. YES	2. Covering mouth and nose properly when coughing or sneezing, 3. Washing hands properly after touching items in public places, 7. Covering mouth with a mask, 9. Keeping clean household environment, 11. Using alcohol-based sanitizers on hands	1. 3 feet -8 feet	3. Infected Individual	3. 14 days	1. Yes	4. Seek emergency treatment in Hospital	6. Anybody can get Coronavirus disease (Covid-19)	1. Family, 2. Friends or neighbours, 7. Health workers at the health center, 14. National Government Organization (Ministry of Health and family welfare, Govt of India, ICMR)	4. Covid19	1. YES	1. Yes	2. No	1. It can kill you or member of your family	4. No risk	1. Personal responsibility (individual)	1. Inform family member, 3. Go to hospital yourself, 5. Get tested from Laboratory, 6. Go to self-isolation, 7. Go for self-quarantine	1. The doctor or another medical worker, 2. Spouse, 3. Parent	2. Home rest without medicine	3. Private Hospital	4. Strongly disagree	2. No	No one	1. Yes	2. Signs and symptoms, 3. Prevention, 4. Treatment options, 6. Consequences of having a virus, 7. Isolation/Quarantine	2. Used mask, 5. Washed hand for at least 20 seconds daily with soap, 6. Used sanitizer, 7. Avoided handshake and hugging, 8. Avoided touching objects at public places, 9. Avoided going outside of the home	7. No answer	1. Not applicable as I have already taken such measures	3. Sanitized the building or locality, 4. Stop going outside, 5. Created awareness, 7. Feed the needy people, 8. Stopped people for going outside
64	31	Male	2	1. Unemployed	5. Higher education (post-graduate or above)		New Delhi	1. Urban	2. 11–20 kilometers	1. Yes	2. No	1. Yes, Please Mention the reason in other option…………	1. Many years ago	7. Newspapers and magazines	2. No	1. Seasonal fever, 2. Viral fever, 3. Vector-borne disease (Dengue, chicken Guinea, Malaria, Kala-azar, Japanese Encephalitis etc.), 4. Coronavirus disease	1. Fever, 2. Headache, 4. Cough, 13. Shortness of breath	2. No	4. Touching surfaces or objects in a public place, 5. Through shaking hand, 7. Through hugging people, 8. Through coughing and sneezing (e.g. airborne)	it's depend on environmental conditions	1. YES	1. Avoid shaking hands while greeting, 2. Covering mouth and nose properly when coughing or sneezing, 3. Washing hands properly after touching items in public places, 6. Wear full body covering clothes, 7. Covering mouth with a mask, 9. Keeping clean household environment, 11. Using alcohol-based sanitizers on hands, 12. Through good nutrition	2. 6 feet-12 feet	3. Infected Individual, 4. exposed Individual, 6. Risk Individual	3. 14 days	2. No	1. Have plenty of rest, 2. Take medicine to lower the fever and reduce pain, 3. Drink a lot of fluids and take healthy diets, 4. Seek emergency treatment in Hospital	6. Anybody can get Coronavirus disease (Covid-19)	7. Health workers at the health center, 14. National Government Organization (Ministry of Health and family welfare, Govt of India, ICMR), 15. International organizations (WHO, CDC)	3. SARS-CoV-2	1. YES	1. Yes	2. No	1. It can kill you or member of your family	2. Medium risk	1. Personal responsibility (individual), 5. Health workers, 6. Local district administration, 7. National government, 8. State government, 9. International organizations (WHO)	1. Inform family member, 2. Inform local representative (Gram Pradhan, RWA etc.), 6. Go to self-isolation, 7. Go for self-quarantine, 8. Wait for symptoms for confirmation	1. The doctor or another medical worker, 3. Parent, 6. Close friend	5. Allopathy (English) based medicine and Hospitalization	1. Public hospital/ Government Hospital	4. Strongly disagree	3. Maybe	traveller	3. Maybe	3. Prevention, 4. Treatment options, 5. Government action	1. Wore covering clothes and gloves, 3. Covered mouth with a simple cloth, 5. Washed hand for at least 20 seconds daily with soap, 7. Avoided handshake and hugging, 8. Avoided touching objects at public places, 9. Avoided going outside of the home	3. Difficult to have access to necessary items (e.g. to buy mask or sanitizer)	1. Not applicable as I have already taken such measures, 13. No answer	1. Donated money to the government, 4. Stop going outside, 5. Created awareness, 8. Stopped people for going outside
65	35	Male	6	6. Private job	5. Higher education (post-graduate or above)	400000	Allahabad and Utter Pradesh	2. Semi-urban	1. 0–10 kilometers	1. Yes	2. No	1. Yes, Please Mention the reason in other option…………, Stop community spread	4. In the last few weeks (2-4)	7. Newspapers and magazines, 10. TV	2. No	5. Cannot say	1. Fever, 2. Headache, 4. Cough, 6. Cough that lasts longer than three weeks, 8. Chest pain, 13. Shortness of breath	3. Maybe	4. Touching surfaces or objects in a public place, 5. Through shaking hand, 7. Through hugging people, 8. Through coughing and sneezing (e.g. airborne), 10. From a blood transfusion	5. More than four days	1. YES	1. Avoid shaking hands while greeting, 2. Covering mouth and nose properly when coughing or sneezing, 3. Washing hands properly after touching items in public places, 5. Using mosquito repellent or spray on your body, 7. Covering mouth with a mask, 9. Keeping clean household environment, 11. Using alcohol-based sanitizers on hands, 12. Through good nutrition, 13. By praying	1. 3 feet -8 feet	3. Infected Individual, 4. exposed Individual	4. 15 days	2. No	4. Seek emergency treatment in Hospital, 6. As advised by your family doctor	6. Anybody can get Coronavirus disease (Covid-19)	14. National Government Organization (Ministry of Health and family welfare, Govt of India, ICMR), 15. International organizations (WHO, CDC)	4. Covid19	1. YES	1. Yes	2. No	1. It can kill you or member of your family	1. High risk	1. Personal responsibility (individual), 3. Community Leader / religious leaders, 7. National government, 8. State government	3. Go to hospital yourself, 6. Go to self-isolation, 7. Go for self-quarantine	1. The doctor or another medical worker	5. Allopathy (English) based medicine and Hospitalization	1. Public hospital/ Government Hospital	4. Strongly disagree	2. No	Corona infected person	3. Maybe	1. Cause, 2. Signs and symptoms, 3. Prevention, 4. Treatment options, 5. Government action, 7. Isolation/Quarantine	2. Used mask, 5. Washed hand for at least 20 seconds daily with soap, 6. Used sanitizer, 7. Avoided handshake and hugging, 8. Avoided touching objects at public places, 9. Avoided going outside of the home	5. I did not face any challenges or difficulties in taking action	1. Not applicable as I have already taken such measures	4. Stop going outside, 6. Prayed to god
66	23	Male	2	3. Student	4. College (Graduation)	40000	Bhopal	1. Urban	1. 0–10 kilometers	1. Yes	2. No	1. Yes, Please Mention the reason in other option…………, Trying to reduce RO no. Of Nobel coronavirus	3. In the last few months (2-4)	7. Newspapers and magazines	2. No	2. Viral fever, 4. Coronavirus disease, 5. Cannot say	1. Fever, 4. Cough, 7. Joint pain, 13. Shortness of breath	2. No	4. Touching surfaces or objects in a public place, 5. Through shaking hand, 7. Through hugging people, 8. Through coughing and sneezing (e.g. airborne)	3. 24 hours	1. YES	1. Avoid shaking hands while greeting, 2. Covering mouth and nose properly when coughing or sneezing, 3. Washing hands properly after touching items in public places, 7. Covering mouth with a mask, 11. Using alcohol-based sanitizers on hands, 12. Through good nutrition	1. 3 feet -8 feet	3. Infected Individual	3. 14 days	3. May be	4. Seek emergency treatment in Hospital	6. Anybody can get Coronavirus disease (Covid-19)	7. Health workers at the health center, 15. International organizations (WHO, CDC)	3. SARS-CoV-2	1. YES	1. Yes	1. Yes	4. It can make you or member of your family sick	2. Medium risk	1. Personal responsibility (individual), 7. National government, 8. State government, 9. International organizations (WHO)	2. Inform local representative (Gram Pradhan, RWA etc.), 3. Go to hospital yourself, 4. Inform the local authority, 6. Go to self-isolation, 7. Go for self-quarantine	1. The doctor or another medical worker, 3. Parent	9. Do not know	1. Public hospital/ Government Hospital	4. Strongly disagree	4. Don’t know	Community self	1. Yes	1. Cause, 2. Signs and symptoms, 7. Isolation/Quarantine	2. Used mask, 5. Washed hand for at least 20 seconds daily with soap, 6. Used sanitizer, 7. Avoided handshake and hugging, 8. Avoided touching objects at public places, 9. Avoided going outside of the home	1. Difficult to take time from my routine to take preventive measures, 2. Difficult to find money and resources to take preventive measures	1. Not applicable as I have already taken such measures	3. Sanitized the building or locality, 4. Stop going outside, 5. Created awareness, 7. Feed the needy people
67	22	Male		3. Student	4. College (Graduation)		Delhi	1. Urban	1. 0–10 kilometers	1. Yes	2. No	1. Yes, Please Mention the reason in other option…………, To prevent masses from Coronavirus and stay away from getting in touch with infected people	2. Last year	7. Newspapers and magazines	2. No	6. No answer	1. Fever, 2. Headache, 4. Cough, 6. Cough that lasts longer than three weeks, 7. Joint pain, 9. Vomiting, 11. Diarrhoea, 13. Shortness of breath	2. No	5. Through shaking hand, 7. Through hugging people, 8. Through coughing and sneezing (e.g. airborne)	2. 8 hours	1. YES	1. Avoid shaking hands while greeting, 2. Covering mouth and nose properly when coughing or sneezing, 3. Washing hands properly after touching items in public places, 7. Covering mouth with a mask, 9. Keeping clean household environment, 11. Using alcohol-based sanitizers on hands	2. 6 feet-12 feet	3. Infected Individual, 4. exposed Individual, 6. Risk Individual	3. 14 days	2. No	3. Drink a lot of fluids and take healthy diets, 4. Seek emergency treatment in Hospital, 5. There is no treatment available	1. Adult Males, 2. Adult Females, 3. Elderly person / person of geriatric age or above 60 years, 4. Children below five years of age, 5. Health workers, 6. Anybody can get Coronavirus disease (Covid-19), 7. People with pre-existing medical conditions (such as asthma, diabetes, heart disease), 8. People with disabilities, 9. Poor people (poverty-stricken), 10. Traveler	14. National Government Organization (Ministry of Health and family welfare, Govt of India, ICMR), 15. International organizations (WHO, CDC)	4. Covid19	1. YES	1. Yes	3. Maybe	6. It can disturb your economic condition	6. No answer	1. Personal responsibility (individual)	1. Inform family member, 2. Inform local representative (Gram Pradhan, RWA etc.), 3. Go to hospital yourself, 4. Inform the local authority, 5. Get tested from Laboratory, 6. Go to self-isolation, 7. Go for self-quarantine, 8. Wait for symptoms for confirmation	1. The doctor or another medical worker	2. Home rest without medicine	1. Public hospital/ Government Hospital	4. Strongly disagree	2. No	Irresponsible person/s who have got infected by it but haven't got for check-up and isolation	1. Yes	5. Government action, 8. I have enough information	2. Used mask, 4. Sprayed or fumigated my home, 5. Washed hand for at least 20 seconds daily with soap, 6. Used sanitizer, 7. Avoided handshake and hugging, 8. Avoided touching objects at public places, 9. Avoided going outside of the home	5. I did not face any challenges or difficulties in taking action	1. Not applicable as I have already taken such measures, 2. I am not at risk / my household is not at risk, 3. I do not go outside of my house	3. Sanitized the building or locality, 4. Stop going outside, 5. Created awareness, 8. Stopped people for going outside
68	19	Female	4	3. Student	4. College (Graduation)	200000	Bhopal madhya pradesh	3. Town	2. 11–20 kilometers	1. Yes	2. No	1. Yes, Please Mention the reason in other option…………	3. In the last few months (2-4)	3. Friends	2. No	5. Cannot say, 6. No answer	1. Fever, 2. Headache, 6. Cough that lasts longer than three weeks	3. Maybe	5. Through shaking hand, 7. Through hugging people, 8. Through coughing and sneezing (e.g. airborne)	5. More than four days	1. YES	2. Covering mouth and nose properly when coughing or sneezing, 3. Washing hands properly after touching items in public places, 6. Wear full body covering clothes, 9. Keeping clean household environment	1. 3 feet -8 feet	3. Infected Individual, 4. exposed Individual, 6. Risk Individual	3. 14 days	1. Yes	4. Seek emergency treatment in Hospital	3. Elderly person / person of geriatric age or above 60 years, 7. People with pre-existing medical conditions (such as asthma, diabetes, heart disease)	1. Family, 2. Friends or neighbours, 8. Private doctor	1. SARS	3. MAY be	1. Yes	3. Maybe	5. It can kill people in your community	3. Low risk	1. Personal responsibility (individual), 5. Health workers	1. Inform family member, 3. Go to hospital yourself, 5. Get tested from Laboratory, 6. Go to self-isolation	1. The doctor or another medical worker, 3. Parent, 6. Close friend	5. Allopathy (English) based medicine and Hospitalization	1. Public hospital/ Government Hospital	4. Strongly disagree	3. Maybe	Jamati recently	1. Yes	2. Signs and symptoms, 3. Prevention, 4. Treatment options, 5. Government action	1. Wore covering clothes and gloves, 2. Used mask, 5. Washed hand for at least 20 seconds daily with soap, 7. Avoided handshake and hugging, 8. Avoided touching objects at public places, 10. Prayed to God	5. I did not face any challenges or difficulties in taking action	3. I do not go outside of my house	3. Sanitized the building or locality, 4. Stop going outside, 7. Feed the needy people, 8. Stopped people for going outside
69	30	Male	9	6. Private job	5. Higher education (post-graduate or above)		Shahabad Markanda, Distt Kurukshetra, Haryana	3. Town	1. 0–10 kilometers	1. Yes	2. No	1. Yes, Please Mention the reason in other option…………, To minimise further spread	1. Many years ago	7. Newspapers and magazines	2. No	1. Seasonal fever	1. Fever, 4. Cough, 13. Shortness of breath	2. No	Droplet based transmission	Depends upon surface	1. YES	1. Avoid shaking hands while greeting, 3. Washing hands properly after touching items in public places, 6. Wear full body covering clothes, 7. Covering mouth with a mask, 11. Using alcohol-based sanitizers on hands	2. 6 feet-12 feet	4. exposed Individual	3. 14 days	2. No	1. Have plenty of rest, 2. Take medicine to lower the fever and reduce pain, 3. Drink a lot of fluids and take healthy diets, 4. Seek emergency treatment in Hospital, 5. There is no treatment available, 6. As advised by your family doctor	1. Adult Males, 2. Adult Females, 3. Elderly person / person of geriatric age or above 60 years, 4. Children below five years of age, 5. Health workers, 6. Anybody can get Coronavirus disease (Covid-19), 7. People with pre-existing medical conditions (such as asthma, diabetes, heart disease), 8. People with disabilities, 9. Poor people (poverty-stricken), 10. Traveler	14. National Government Organization (Ministry of Health and family welfare, Govt of India, ICMR), 15. International organizations (WHO, CDC)	4. Covid19	1. YES	1. Yes	2. No	1. It can kill you or member of your family	2. Medium risk	1. Personal responsibility (individual), 5. Health workers, 6. Local district administration, 7. National government, 8. State government, 9. International organizations (WHO)	1. Inform family member, 2. Inform local representative (Gram Pradhan, RWA etc.), 3. Go to hospital yourself, 4. Inform the local authority, 5. Get tested from Laboratory, 6. Go to self-isolation, 7. Go for self-quarantine	1. The doctor or another medical worker, 2. Spouse, 3. Parent	9. Do not know	1. Public hospital/ Government Hospital	2. Agree	2. No	Delay in Response by Government	2. No	1. Cause, 2. Signs and symptoms, 3. Prevention, 4. Treatment options, 5. Government action, 6. Consequences of having a virus, 7. Isolation/Quarantine	1. Wore covering clothes and gloves, 2. Used mask, 5. Washed hand for at least 20 seconds daily with soap, 6. Used sanitizer, 7. Avoided handshake and hugging, 8. Avoided touching objects at public places, 9. Avoided going outside of the home, 10. Prayed to God	3. Difficult to have access to necessary items (e.g. to buy mask or sanitizer)	1. Not applicable as I have already taken such measures	1. Donated money to the government, 4. Stop going outside, 6. Prayed to god, 8. Stopped people for going outside
70	32	Male	6	7. Government Job	5. Higher education (post-graduate or above)	50000	Atarra, Banda	3. Town	1. 0–10 kilometers	1. Yes	2. No	1. Yes, Please Mention the reason in other option…………, To get low infection due to COVID-19	4. In the last few weeks (2-4)	9. Social Media (WhatsApp, Facebook etc), 10. TV, 12. Health workers at the health center	2. No	5. Cannot say	6. Cough that lasts longer than three weeks	2. No	4. Touching surfaces or objects in a public place, 5. Through shaking hand, 8. Through coughing and sneezing (e.g. airborne)	4. Three days	1. YES	1. Avoid shaking hands while greeting, 2. Covering mouth and nose properly when coughing or sneezing, 3. Washing hands properly after touching items in public places, 7. Covering mouth with a mask, 11. Using alcohol-based sanitizers on hands	1. 3 feet -8 feet	3. Infected Individual	3. 14 days	3. May be	7. No answer	3. Elderly person / person of geriatric age or above 60 years, 4. Children below five years of age	14. National Government Organization (Ministry of Health and family welfare, Govt of India, ICMR)	4. Covid19	3. MAY be	1. Yes	2. No	1. It can kill you or member of your family	1. High risk	1. Personal responsibility (individual), 3. Community Leader / religious leaders, 5. Health workers, 6. Local district administration, 7. National government, 9. International organizations (WHO)	2. Inform local representative (Gram Pradhan, RWA etc.), 4. Inform the local authority, 7. Go for self-quarantine	1. The doctor or another medical worker	5. Allopathy (English) based medicine and Hospitalization	4. Do not know	1. Strongly agree	2. No	Social gethering	2. No	4. Treatment options	6. Used sanitizer, 8. Avoided touching objects at public places	7. No answer	13. No answer	4. Stop going outside, 5. Created awareness
71	58	Female	2	7. Government Job	4. College (Graduation)	300000	New Delhi, Delhi	1. Urban	1. 0–10 kilometers	1. Yes	2. No	1. Yes, Please Mention the reason in other option…………, To prevent spread of covid virus	3. In the last few months (2-4)	9. Social Media (WhatsApp, Facebook etc), 10. TV	2. No	1. Seasonal fever, 2. Viral fever, 4. Coronavirus disease	1. Fever, 4. Cough, 11. Diarrhoea, 13. Shortness of breath	2. No	4. Touching surfaces or objects in a public place, 5. Through shaking hand, 7. Through hugging people, 8. Through coughing and sneezing (e.g. airborne)	4. Three days	3. May Be	1. Avoid shaking hands while greeting, 2. Covering mouth and nose properly when coughing or sneezing, 3. Washing hands properly after touching items in public places, 7. Covering mouth with a mask, 11. Using alcohol-based sanitizers on hands, 12. Through good nutrition, Steam Inhaling , gargling with hot watet	1. 3 feet -8 feet	3. Infected Individual, 4. exposed Individual	3. 14 days	2. No	2. Take medicine to lower the fever and reduce pain, 3. Drink a lot of fluids and take healthy diets, 6. As advised by your family doctor	3. Elderly person / person of geriatric age or above 60 years, 4. Children below five years of age, 5. Health workers, 6. Anybody can get Coronavirus disease (Covid-19), 7. People with pre-existing medical conditions (such as asthma, diabetes, heart disease), 10. Traveler	9. Television, 12. Internet, 14. National Government Organization (Ministry of Health and family welfare, Govt of India, ICMR), 15. International organizations (WHO, CDC)	4. Covid19	3. MAY be	1. Yes	3. Maybe	5. It can kill people in your community	2. Medium risk	1. Personal responsibility (individual), 6. Local district administration, 7. National government, 8. State government	1. Inform family member, 2. Inform local representative (Gram Pradhan, RWA etc.), 6. Go to self-isolation, 7. Go for self-quarantine	1. The doctor or another medical worker, 2. Spouse, 4. Children, 6. Close friend	5. Allopathy (English) based medicine and Hospitalization	3. Private Hospital	3. Disagree	2. No	People returned from infected countries and mingling with others	3. Maybe	2. Signs and symptoms, 3. Prevention, 4. Treatment options, 7. Isolation/Quarantine	2. Used mask, 5. Washed hand for at least 20 seconds daily with soap, 6. Used sanitizer, 7. Avoided handshake and hugging, 8. Avoided touching objects at public places, 9. Avoided going outside of the home	1. Difficult to take time from my routine to take preventive measures, 3. Difficult to have access to necessary items (e.g. to buy mask or sanitizer)	1. Not applicable as I have already taken such measures	1. Donated money to the government, 4. Stop going outside, 5. Created awareness, 8. Stopped people for going outside
72	34	Male	5	6. Private job	5. Higher education (post-graduate or above)	80000	Delhi	1. Urban	1. 0–10 kilometers	1. Yes	2. No	1. Yes, Please Mention the reason in other option…………, To ensure social distancing and limit community spread of the CoViD 19	3. In the last few months (2-4)	7. Newspapers and magazines	2. No	6. No answer	1. Fever, 4. Cough, 13. Shortness of breath	3. Maybe	4. Touching surfaces or objects in a public place, 5. Through shaking hand, 7. Through hugging people, 8. Through coughing and sneezing (e.g. airborne)	3. 24 hours	1. YES	1. Avoid shaking hands while greeting, 2. Covering mouth and nose properly when coughing or sneezing, 3. Washing hands properly after touching items in public places, 6. Wear full body covering clothes, 7. Covering mouth with a mask, 11. Using alcohol-based sanitizers on hands	2. 6 feet-12 feet	3. Infected Individual, 4. exposed Individual, 6. Risk Individual	3. 14 days	3. May be	1. Have plenty of rest, 3. Drink a lot of fluids and take healthy diets, 4. Seek emergency treatment in Hospital	6. Anybody can get Coronavirus disease (Covid-19)	11. Newspapers, 14. National Government Organization (Ministry of Health and family welfare, Govt of India, ICMR), 15. International organizations (WHO, CDC)	4. Covid19	1. YES	1. Yes	2. No	5. It can kill people in your community	2. Medium risk	1. Personal responsibility (individual), 5. Health workers, 6. Local district administration, 7. National government, 8. State government, 9. International organizations (WHO)	2. Inform local representative (Gram Pradhan, RWA etc.), 4. Inform the local authority, 5. Get tested from Laboratory, 6. Go to self-isolation, 7. Go for self-quarantine, 8. Wait for symptoms for confirmation	1. The doctor or another medical worker, 2. Spouse, 3. Parent, 4. Children, 5. Other family members, 6. Close friend	5. Allopathy (English) based medicine and Hospitalization	1. Public hospital/ Government Hospital	3. Disagree	2. No	In our community the transmission is secondary. The people get infected by people who have got infected by those who travelled abroad.	3. Maybe	1. Cause, 2. Signs and symptoms, 3. Prevention, 4. Treatment options, 5. Government action, 6. Consequences of having a virus, 7. Isolation/Quarantine	2. Used mask, 3. Covered mouth with a simple cloth, 5. Washed hand for at least 20 seconds daily with soap, 6. Used sanitizer, 7. Avoided handshake and hugging, 9. Avoided going outside of the home	3. Difficult to have access to necessary items (e.g. to buy mask or sanitizer)	1. Not applicable as I have already taken such measures, 3. I do not go outside of my house	1. Donated money to the government, 4. Stop going outside
73	37	Male	1	7. Government Job	5. Higher education (post-graduate or above)	45000	Kanpur,uttarpradesh	1. Urban	1. 0–10 kilometers	1. Yes	2. No	1. Yes, Please Mention the reason in other option…………	3. In the last few months (2-4)	9. Social Media (WhatsApp, Facebook etc)	2. No	5. Cannot say	1. Fever, 2. Headache, 5. Nausea, 6. Cough that lasts longer than three weeks, 7. Joint pain	3. Maybe	4. Touching surfaces or objects in a public place, 5. Through shaking hand, 7. Through hugging people, 8. Through coughing and sneezing (e.g. airborne), 11. From a dirty environment	4. Three days	1. YES	1. Avoid shaking hands while greeting, 2. Covering mouth and nose properly when coughing or sneezing, 3. Washing hands properly after touching items in public places, 6. Wear full body covering clothes, 7. Covering mouth with a mask, 9. Keeping clean household environment, 11. Using alcohol-based sanitizers on hands, 12. Through good nutrition	1. 3 feet -8 feet	1. Did not listen the word Quarantine, 3. Infected Individual, 6. Risk Individual	3. 14 days	2. No	4. Seek emergency treatment in Hospital, 6. As advised by your family doctor	3. Elderly person / person of geriatric age or above 60 years, 4. Children below five years of age, 6. Anybody can get Coronavirus disease (Covid-19)	1. Family, 2. Friends or neighbours, 6. ASHA/Midwife (ANM) of your Village or Locality, 7. Health workers at the health center, 8. Private doctor, 14. National Government Organization (Ministry of Health and family welfare, Govt of India, ICMR), 15. International organizations (WHO, CDC)	4. Covid19	4. Do not know	1. Yes	3. Maybe	5. It can kill people in your community	2. Medium risk	1. Personal responsibility (individual), 2. Household head (head of the family), 7. National government, 8. State government	1. Inform family member, 2. Inform local representative (Gram Pradhan, RWA etc.), 3. Go to hospital yourself, 7. Go for self-quarantine	1. The doctor or another medical worker, 2. Spouse, 3. Parent	8. Yoga practicing	1. Public hospital/ Government Hospital	4. Strongly disagree	2. No	Unawareness about seriousness of disease.and economic condition of india	1. Yes	2. Signs and symptoms, 3. Prevention, 4. Treatment options, 5. Government action	2. Used mask, 4. Sprayed or fumigated my home, 5. Washed hand for at least 20 seconds daily with soap, 6. Used sanitizer, 7. Avoided handshake and hugging, 8. Avoided touching objects at public places, 9. Avoided going outside of the home, 10. Prayed to God	5. I did not face any challenges or difficulties in taking action	1. Not applicable as I have already taken such measures	1. Donated money to the government, 4. Stop going outside
74	32	Male	3	6. Private job	5. Higher education (post-graduate or above)	30000	BAngalore	2. Semi-urban	1. 0–10 kilometers	1. Yes	2. No	1. Yes, Please Mention the reason in other option…………	3. In the last few months (2-4)	7. Newspapers and magazines	2. No	5. Cannot say	1. Fever, 4. Cough, 13. Shortness of breath	2. No	4. Touching surfaces or objects in a public place, 5. Through shaking hand, 7. Through hugging people, 8. Through coughing and sneezing (e.g. airborne)	4. Three days	1. YES	1. Avoid shaking hands while greeting, 2. Covering mouth and nose properly when coughing or sneezing, 3. Washing hands properly after touching items in public places, 11. Using alcohol-based sanitizers on hands	3. 12 feet-20 feet	3. Infected Individual, 6. Risk Individual	3. 14 days	2. No	2. Take medicine to lower the fever and reduce pain, 3. Drink a lot of fluids and take healthy diets, 6. As advised by your family doctor	6. Anybody can get Coronavirus disease (Covid-19)	7. Health workers at the health center, 14. National Government Organization (Ministry of Health and family welfare, Govt of India, ICMR), 15. International organizations (WHO, CDC)	4. Covid19	1. YES	1. Yes	1. Yes	1. It can kill you or member of your family	4. No risk	1. Personal responsibility (individual)	4. Inform the local authority, 6. Go to self-isolation, 7. Go for self-quarantine	1. The doctor or another medical worker	2. Home rest without medicine	1. Public hospital/ Government Hospital	4. Strongly disagree	2. No	Society not maintaining social distancing	1. Yes	8. I have enough information	1. Wore covering clothes and gloves, 2. Used mask, 4. Sprayed or fumigated my home, 5. Washed hand for at least 20 seconds daily with soap, 7. Avoided handshake and hugging, 8. Avoided touching objects at public places, 9. Avoided going outside of the home	5. I did not face any challenges or difficulties in taking action	1. Not applicable as I have already taken such measures	1. Donated money to the government, 3. Sanitized the building or locality, 4. Stop going outside, 5. Created awareness
75	29	Male	4	7. Government Job	5. Higher education (post-graduate or above)	30000	Delhi	2. Semi-urban	1. 0–10 kilometers	1. Yes	2. No	1. Yes, Please Mention the reason in other option…………, Since covid 19 is a pandemic communicable which spreads easily from an infected person to healthy person, so the lockdown was required to keep people away from each other.	3. In the last few months (2-4)	7. Newspapers and magazines, 11. Brochures, posters and other printed materials	2. No	6. No answer	1. Fever, 4. Cough, 13. Shortness of breath	3. Maybe	3. Through sexual intercourse, 4. Touching surfaces or objects in a public place, 5. Through shaking hand, 7. Through hugging people, 8. Through coughing and sneezing (e.g. airborne), 9. From breast milk, 10. From a blood transfusion	5. More than four days	1. YES	1. Avoid shaking hands while greeting, 2. Covering mouth and nose properly when coughing or sneezing, 3. Washing hands properly after touching items in public places, 7. Covering mouth with a mask, 8. Abstain from sexual intercourse, 12. Through good nutrition	2. 6 feet-12 feet	4. exposed Individual	3. 14 days	2. No	4. Seek emergency treatment in Hospital	6. Anybody can get Coronavirus disease (Covid-19)	15. International organizations (WHO, CDC)	4. Covid19	1. YES	1. Yes	2. No	5. It can kill people in your community	3. Low risk	1. Personal responsibility (individual), 7. National government, 8. State government, 9. International organizations (WHO)	4. Inform the local authority, 7. Go for self-quarantine	1. The doctor or another medical worker, 2. Spouse, 3. Parent, 4. Children, 5. Other family members	9. Do not know	1. Public hospital/ Government Hospital	4. Strongly disagree	2. No	No one, but only the government who have nit taken the necessary steps early.	3. Maybe	1. Cause, 2. Signs and symptoms, 3. Prevention	1. Wore covering clothes and gloves, 2. Used mask, 4. Sprayed or fumigated my home, 5. Washed hand for at least 20 seconds daily with soap, 6. Used sanitizer, 7. Avoided handshake and hugging, 8. Avoided touching objects at public places, 9. Avoided going outside of the home	5. I did not face any challenges or difficulties in taking action	1. Not applicable as I have already taken such measures	4. Stop going outside, 5. Created awareness, 8. Stopped people for going outside
76	28	Male	5	6. Private job	4. College (Graduation)	35000	Prayagraj	4. Rural	1. 0–10 kilometers	1. Yes	2. No	1. Yes, Please Mention the reason in other option…………	3. In the last few months (2-4)	10. TV	2. No	1. Seasonal fever	2. Headache, 4. Cough, 7. Joint pain, 13. Shortness of breath	2. No	4. Touching surfaces or objects in a public place, 5. Through shaking hand, 6. Through animal contacts, 7. Through hugging people, 8. Through coughing and sneezing (e.g. airborne), 11. From a dirty environment	5. More than four days	1. YES	1. Avoid shaking hands while greeting, 2. Covering mouth and nose properly when coughing or sneezing, 3. Washing hands properly after touching items in public places, 7. Covering mouth with a mask, 9. Keeping clean household environment, 11. Using alcohol-based sanitizers on hands, 12. Through good nutrition	2. 6 feet-12 feet	3. Infected Individual, 4. exposed Individual, 6. Risk Individual	4. 15 days	2. No	4. Seek emergency treatment in Hospital	1. Adult Males, 2. Adult Females, 3. Elderly person / person of geriatric age or above 60 years, 4. Children below five years of age, 5. Health workers, 6. Anybody can get Coronavirus disease (Covid-19), 7. People with pre-existing medical conditions (such as asthma, diabetes, heart disease), 8. People with disabilities, 9. Poor people (poverty-stricken), 10. Traveler	7. Health workers at the health center, 9. Television, 11. Newspapers, 12. Internet, 14. National Government Organization (Ministry of Health and family welfare, Govt of India, ICMR), 15. International organizations (WHO, CDC)	4. Covid19	3. MAY be	1. Yes	1. Yes	1. It can kill you or member of your family	1. High risk	1. Personal responsibility (individual), 2. Household head (head of the family), 3. Community Leader / religious leaders, 4. Local healer / traditional healer/ faith Healer (Quack, Neem-Hakeem, Ojha), 5. Health workers, 6. Local district administration, 7. National government, 8. State government, 9. International organizations (WHO), 10. God	1. Inform family member, 2. Inform local representative (Gram Pradhan, RWA etc.), 3. Go to hospital yourself, 4. Inform the local authority, 6. Go to self-isolation, 7. Go for self-quarantine	1. The doctor or another medical worker, 2. Spouse, 3. Parent, 4. Children, 5. Other family members, 6. Close friend	5. Allopathy (English) based medicine and Hospitalization	1. Public hospital/ Government Hospital	4. Strongly disagree	3. Maybe	People who related to luck	3. Maybe	2. Signs and symptoms, 4. Treatment options, 6. Consequences of having a virus	2. Used mask, 4. Sprayed or fumigated my home, 5. Washed hand for at least 20 seconds daily with soap, 7. Avoided handshake and hugging, 8. Avoided touching objects at public places, 9. Avoided going outside of the home	2. Difficult to find money and resources to take preventive measures	3. I do not go outside of my house	1. Donated money to the government, 3. Sanitized the building or locality, 4. Stop going outside, 5. Created awareness, 8. Stopped people for going outside
77	25	Female	4	3. Student	5. Higher education (post-graduate or above)	60000	Dehradun	1. Urban	5. Above 50 kilometers	1. Yes	2. No	1. Yes, Please Mention the reason in other option…………, Covid 19 is a communicable disease so in order to stop it from spreading	2. Last year	7. Newspapers and magazines, 9. Social Media (WhatsApp, Facebook etc)	3. Do not know	5. Cannot say, Go for checkup	1. Fever, 4. Cough, 6. Cough that lasts longer than three weeks, 13. Shortness of breath	2. No	4. Touching surfaces or objects in a public place, 5. Through shaking hand, 7. Through hugging people, 8. Through coughing and sneezing (e.g. airborne), 11. From a dirty environment	4. Three days	1. YES	1. Avoid shaking hands while greeting, 2. Covering mouth and nose properly when coughing or sneezing, 3. Washing hands properly after touching items in public places, 7. Covering mouth with a mask, 9. Keeping clean household environment, 11. Using alcohol-based sanitizers on hands, 12. Through good nutrition	2. 6 feet-12 feet	3. Infected Individual, 4. exposed Individual, 6. Risk Individual	3. 14 days	2. No	1. Have plenty of rest, 2. Take medicine to lower the fever and reduce pain, 3. Drink a lot of fluids and take healthy diets, 4. Seek emergency treatment in Hospital, Self isolate onself from others	6. Anybody can get Coronavirus disease (Covid-19)	11. Newspapers, 14. National Government Organization (Ministry of Health and family welfare, Govt of India, ICMR), 15. International organizations (WHO, CDC)	4. Covid19	4. Do not know	3. Maybe	3. Maybe	1. It can kill you or member of your family	6. No answer	1. Personal responsibility (individual), 5. Health workers, 6. Local district administration, 7. National government, 8. State government, 9. International organizations (WHO)	1. Inform family member, 3. Go to hospital yourself, 4. Inform the local authority, 5. Get tested from Laboratory, 6. Go to self-isolation, 7. Go for self-quarantine	1. The doctor or another medical worker, 3. Parent	9. Do not know	1. Public hospital/ Government Hospital	2. Agree	2. No	People who are not talking Covid 19 seriously , not following instructions given by the government and not following lockdown.	3. Maybe	1. Cause, 2. Signs and symptoms, 3. Prevention, 4. Treatment options, 5. Government action, 6. Consequences of having a virus, 7. Isolation/Quarantine	1. Wore covering clothes and gloves, 2. Used mask, 3. Covered mouth with a simple cloth, 4. Sprayed or fumigated my home, 5. Washed hand for at least 20 seconds daily with soap, 6. Used sanitizer, 7. Avoided handshake and hugging, 8. Avoided touching objects at public places, 9. Avoided going outside of the home	5. I did not face any challenges or difficulties in taking action	1. Not applicable as I have already taken such measures	1. Donated money to the government, 4. Stop going outside, 8. Stopped people for going outside
78	23	Male	6	3. Student	4. College (Graduation)		PRAYAGRAJ, UTTAR PRADESH	3. Town	1. 0–10 kilometers	1. Yes	2. No	1. Yes, Please Mention the reason in other option…………, To Stop spreading coronavirus	3. In the last few months (2-4)	7. Newspapers and magazines, 8. Radio, 9. Social Media (WhatsApp, Facebook etc), 10. TV	2. No	1. Seasonal fever, 4. Coronavirus disease, 5. Cannot say	1. Fever, 2. Headache, 4. Cough, 9. Vomiting, 13. Shortness of breath	2. No	4. Touching surfaces or objects in a public place, 5. Through shaking hand, 7. Through hugging people, 8. Through coughing and sneezing (e.g. airborne)	4. Three days	1. YES	1. Avoid shaking hands while greeting, 2. Covering mouth and nose properly when coughing or sneezing, 3. Washing hands properly after touching items in public places, 6. Wear full body covering clothes, 7. Covering mouth with a mask, 9. Keeping clean household environment, 11. Using alcohol-based sanitizers on hands, 12. Through good nutrition	1. 3 feet -8 feet	3. Infected Individual, 4. exposed Individual, 6. Risk Individual	4. 15 days	2. No	4. Seek emergency treatment in Hospital	1. Adult Males, 2. Adult Females, 3. Elderly person / person of geriatric age or above 60 years, 4. Children below five years of age, 5. Health workers, 6. Anybody can get Coronavirus disease (Covid-19), 7. People with pre-existing medical conditions (such as asthma, diabetes, heart disease), 8. People with disabilities, 9. Poor people (poverty-stricken), 10. Traveler	1. Family, 2. Friends or neighbours, 14. National Government Organization (Ministry of Health and family welfare, Govt of India, ICMR)	4. Covid19	4. Do not know	1. Yes	2. No	5. It can kill people in your community	1. High risk	1. Personal responsibility (individual), 2. Household head (head of the family), 5. Health workers, 6. Local district administration, 7. National government, 8. State government, 9. International organizations (WHO)	3. Go to hospital yourself, 5. Get tested from Laboratory, 6. Go to self-isolation, 7. Go for self-quarantine	1. The doctor or another medical worker, 3. Parent, 5. Other family members, 6. Close friend	5. Allopathy (English) based medicine and Hospitalization	1. Public hospital/ Government Hospital	4. Strongly disagree	2. No	Jamati's	2. No	1. Cause, 2. Signs and symptoms, 3. Prevention, 4. Treatment options, 5. Government action, 6. Consequences of having a virus, 7. Isolation/Quarantine	1. Wore covering clothes and gloves, 2. Used mask, 6. Used sanitizer, 7. Avoided handshake and hugging, 8. Avoided touching objects at public places, 9. Avoided going outside of the home	3. Difficult to have access to necessary items (e.g. to buy mask or sanitizer)	1. Not applicable as I have already taken such measures	4. Stop going outside, 5. Created awareness, 8. Stopped people for going outside
79	24	Male	4	3. Student	4. College (Graduation)		Prayagraj	1. Urban	1. 0–10 kilometers	1. Yes	2. No	1. Yes, Please Mention the reason in other option…………, Due to corona outbreak	3. In the last few months (2-4)	7. Newspapers and magazines	2. No	5. Cannot say	1. Fever, 2. Headache, 6. Cough that lasts longer than three weeks, 13. Shortness of breath	2. No	3. Through sexual intercourse, 4. Touching surfaces or objects in a public place, 5. Through shaking hand, 7. Through hugging people, 8. Through coughing and sneezing (e.g. airborne)	5. More than four days	1. YES	1. Avoid shaking hands while greeting, 2. Covering mouth and nose properly when coughing or sneezing, 3. Washing hands properly after touching items in public places, 6. Wear full body covering clothes, 7. Covering mouth with a mask, 8. Abstain from sexual intercourse, 9. Keeping clean household environment, 11. Using alcohol-based sanitizers on hands, 12. Through good nutrition	2. 6 feet-12 feet	3. Infected Individual, 4. exposed Individual, 6. Risk Individual	3. 14 days	3. May be	2. Take medicine to lower the fever and reduce pain, 3. Drink a lot of fluids and take healthy diets, 6. As advised by your family doctor	1. Adult Males, 2. Adult Females, 3. Elderly person / person of geriatric age or above 60 years, 4. Children below five years of age, 5. Health workers, 6. Anybody can get Coronavirus disease (Covid-19), 7. People with pre-existing medical conditions (such as asthma, diabetes, heart disease), 10. Traveler	4. Local healer / traditional healer/ faith Healer (Quack, Neem-Hakeem, Ojha), 7. Health workers at the health center, 11. Newspapers, 14. National Government Organization (Ministry of Health and family welfare, Govt of India, ICMR), 15. International organizations (WHO, CDC)	3. SARS-CoV-2	1. YES	1. Yes	2. No	5. It can kill people in your community	1. High risk	1. Personal responsibility (individual), 2. Household head (head of the family), 4. Local healer / traditional healer/ faith Healer (Quack, Neem-Hakeem, Ojha), 5. Health workers, 6. Local district administration, 7. National government, 8. State government, 9. International organizations (WHO)	1. Inform family member, 2. Inform local representative (Gram Pradhan, RWA etc.), 3. Go to hospital yourself, 4. Inform the local authority, 5. Get tested from Laboratory, 6. Go to self-isolation, 7. Go for self-quarantine	1. The doctor or another medical worker, 3. Parent, 5. Other family members	9. Do not know	4. Do not know	4. Strongly disagree	2. No	Every individual who is not taking precautions or disobeying the government orders is responsible for corona spread	1. Yes	1. Cause, 2. Signs and symptoms, 3. Prevention, 4. Treatment options, 5. Government action, 6. Consequences of having a virus, 7. Isolation/Quarantine	1. Wore covering clothes and gloves, 2. Used mask, 4. Sprayed or fumigated my home, 5. Washed hand for at least 20 seconds daily with soap, 6. Used sanitizer, 7. Avoided handshake and hugging, 8. Avoided touching objects at public places, 9. Avoided going outside of the home	5. I did not face any challenges or difficulties in taking action	1. Not applicable as I have already taken such measures	1. Donated money to the government, 3. Sanitized the building or locality, 4. Stop going outside, 5. Created awareness, 7. Feed the needy people, 8. Stopped people for going outside
80	22	Male	5	3. Student	5. Higher education (post-graduate or above)	30000	Pratapgarh, UP	4. Rural	1. 0–10 kilometers	1. Yes	2. No	1. Yes, Please Mention the reason in other option…………, To fight with covid-19	3. In the last few months (2-4)	9. Social Media (WhatsApp, Facebook etc)	2. No	5. Cannot say	13. Shortness of breath	1. Yes	4. Touching surfaces or objects in a public place, 5. Through shaking hand, 7. Through hugging people	6. Cannot say	1. YES	1. Avoid shaking hands while greeting, 2. Covering mouth and nose properly when coughing or sneezing, 3. Washing hands properly after touching items in public places, 9. Keeping clean household environment, 11. Using alcohol-based sanitizers on hands	3. 12 feet-20 feet	3. Infected Individual, 6. Risk Individual	3. 14 days	2. No	4. Seek emergency treatment in Hospital	3. Elderly person / person of geriatric age or above 60 years, 6. Anybody can get Coronavirus disease (Covid-19), 10. Traveler	15. International organizations (WHO, CDC)	4. Covid19	4. Do not know	1. Yes	1. Yes	6. It can disturb your economic condition	2. Medium risk	1. Personal responsibility (individual), 7. National government	1. Inform family member, 3. Go to hospital yourself, 5. Get tested from Laboratory, 7. Go for self-quarantine, 8. Wait for symptoms for confirmation	3. Parent, 6. Close friend	2. Home rest without medicine	1. Public hospital/ Government Hospital	4. Strongly disagree	2. No	Jamati	1. Yes	2. Signs and symptoms, 3. Prevention, 4. Treatment options, 5. Government action, 7. Isolation/Quarantine	1. Wore covering clothes and gloves, 2. Used mask, 5. Washed hand for at least 20 seconds daily with soap, 6. Used sanitizer, 7. Avoided handshake and hugging, 8. Avoided touching objects at public places, 9. Avoided going outside of the home	1. Difficult to take time from my routine to take preventive measures, 4. I had to overcome people around me who did not want me to take action	1. Not applicable as I have already taken such measures	1. Donated money to the government, 4. Stop going outside, 6. Prayed to god, 8. Stopped people for going outside
81	30	Male	5	3. Student	5. Higher education (post-graduate or above)	100000	Indore	1. Urban	1. 0–10 kilometers	1. Yes	2. No	1. Yes, Please Mention the reason in other option…………	3. In the last few months (2-4)	3. Friends, 7. Newspapers and magazines	2. No	5. Cannot say	1. Fever, 2. Headache, 4. Cough	3. Maybe	5. Through shaking hand, 12. Don’t know	7. Do not know	3. May Be	1. Avoid shaking hands while greeting, 2. Covering mouth and nose properly when coughing or sneezing, 3. Washing hands properly after touching items in public places	3	3. Infected Individual, 6. Risk Individual	6. Don’t know	4. No answer	4. Seek emergency treatment in Hospital	6. Anybody can get Coronavirus disease (Covid-19)	7. Health workers at the health center, 14. National Government Organization (Ministry of Health and family welfare, Govt of India, ICMR)	4. Covid19	4. Do not know	1. Yes	3. Maybe	1. It can kill you or member of your family	2. Medium risk	1. Personal responsibility (individual)	3. Go to hospital yourself	1. The doctor or another medical worker, 3. Parent	5. Allopathy (English) based medicine and Hospitalization	1. Public hospital/ Government Hospital	3. Disagree	2. No	China	4. No answer	1. Cause, 2. Signs and symptoms, 3. Prevention, 4. Treatment options	1. Wore covering clothes and gloves, 2. Used mask, 5. Washed hand for at least 20 seconds daily with soap, 6. Used sanitizer, 7. Avoided handshake and hugging, 8. Avoided touching objects at public places, 9. Avoided going outside of the home	1. Difficult to take time from my routine to take preventive measures, 2. Difficult to find money and resources to take preventive measures, 3. Difficult to have access to necessary items (e.g. to buy mask or sanitizer)	1. Not applicable as I have already taken such measures	4. Stop going outside, 5. Created awareness
82	48	Male	1	7. Government Job	5. Higher education (post-graduate or above)	100000	Uttarakhand	1. Urban	1. 0–10 kilometers	1. Yes	2. No	1. Yes, Please Mention the reason in other option…………	3. In the last few months (2-4)	7. Newspapers and magazines, 10. TV	2. No	6. No answer	1. Fever, 2. Headache, 4. Cough, 6. Cough that lasts longer than three weeks	4. Do not know	4. Touching surfaces or objects in a public place, 5. Through shaking hand, 7. Through hugging people, 8. Through coughing and sneezing (e.g. airborne)	7. Do not know	1. YES	1. Avoid shaking hands while greeting, 2. Covering mouth and nose properly when coughing or sneezing, 3. Washing hands properly after touching items in public places, 6. Wear full body covering clothes, 7. Covering mouth with a mask, 8. Abstain from sexual intercourse, 9. Keeping clean household environment, 11. Using alcohol-based sanitizers on hands, 12. Through good nutrition	1. 3 feet -8 feet	6. Risk Individual	3. 14 days	2. No	1. Have plenty of rest, 2. Take medicine to lower the fever and reduce pain, 3. Drink a lot of fluids and take healthy diets, 4. Seek emergency treatment in Hospital	6. Anybody can get Coronavirus disease (Covid-19)	14. National Government Organization (Ministry of Health and family welfare, Govt of India, ICMR), 15. International organizations (WHO, CDC)	4. Covid19	1. YES	1. Yes	1. Yes	1. It can kill you or member of your family	1. High risk	1. Personal responsibility (individual), 3. Community Leader / religious leaders, 4. Local healer / traditional healer/ faith Healer (Quack, Neem-Hakeem, Ojha), 5. Health workers, 6. Local district administration, 7. National government, 8. State government	1. Inform family member, 3. Go to hospital yourself, 4. Inform the local authority, 5. Get tested from Laboratory, 6. Go to self-isolation, 7. Go for self-quarantine	1. The doctor or another medical worker, 2. Spouse, 3. Parent, 4. Children, 5. Other family members, 6. Close friend	1. Herbal remedies/Ayurveda remedies	1. Public hospital/ Government Hospital	4. Strongly disagree	5. No answer	Don’t know	1. Yes	1. Cause, 2. Signs and symptoms, 3. Prevention, 4. Treatment options, 5. Government action, 7. Isolation/Quarantine	1. Wore covering clothes and gloves, 2. Used mask, 5. Washed hand for at least 20 seconds daily with soap, 6. Used sanitizer, 7. Avoided handshake and hugging, 8. Avoided touching objects at public places, 9. Avoided going outside of the home	5. I did not face any challenges or difficulties in taking action	1. Not applicable as I have already taken such measures	4. Stop going outside
83	30	Male	4	1. Unemployed	5. Higher education (post-graduate or above)	225000	Delhi	1. Urban	1. 0–10 kilometers	1. Yes	2. No	1. Yes, Please Mention the reason in other option…………, In order to stop the rate of human to human transmission	3. In the last few months (2-4)	7. Newspapers and magazines, 9. Social Media (WhatsApp, Facebook etc)	1. Yes	1. Seasonal fever	1. Fever, 4. Cough, 13. Shortness of breath	2. No	4. Touching surfaces or objects in a public place, 5. Through shaking hand, 7. Through hugging people, 8. Through coughing and sneezing (e.g. airborne)	Depends upon what kind of surface it is though it varies between 3-4 hours to 4 days.	1. YES	1. Avoid shaking hands while greeting, 2. Covering mouth and nose properly when coughing or sneezing, 3. Washing hands properly after touching items in public places, 7. Covering mouth with a mask, 9. Keeping clean household environment, 11. Using alcohol-based sanitizers on hands, 12. Through good nutrition	1. 3 feet -8 feet	3. Infected Individual, 4. exposed Individual, 6. Risk Individual	3. 14 days	2. No	3. Drink a lot of fluids and take healthy diets, 4. Seek emergency treatment in Hospital	1. Adult Males, 2. Adult Females, 3. Elderly person / person of geriatric age or above 60 years, 4. Children below five years of age, 5. Health workers, 6. Anybody can get Coronavirus disease (Covid-19), 7. People with pre-existing medical conditions (such as asthma, diabetes, heart disease), 8. People with disabilities, 9. Poor people (poverty-stricken), 10. Traveler	14. National Government Organization (Ministry of Health and family welfare, Govt of India, ICMR), 15. International organizations (WHO, CDC)	3. SARS-CoV-2	1. YES	1. Yes	2. No	1. It can kill you or member of your family	3. Low risk	1. Personal responsibility (individual), 6. Local district administration, 7. National government, 8. State government	4. Inform the local authority, 5. Get tested from Laboratory, 6. Go to self-isolation, 7. Go for self-quarantine, 8. Wait for symptoms for confirmation	1. The doctor or another medical worker	5. Allopathy (English) based medicine and Hospitalization	1. Public hospital/ Government Hospital	3. Disagree	2. No	Irresponsible citizens and untimely action of authorities	1. Yes	1. Cause, 2. Signs and symptoms, 3. Prevention, 4. Treatment options, 5. Government action	2. Used mask, 3. Covered mouth with a simple cloth, 5. Washed hand for at least 20 seconds daily with soap, 6. Used sanitizer, 7. Avoided handshake and hugging, 8. Avoided touching objects at public places, 9. Avoided going outside of the home	3. Difficult to have access to necessary items (e.g. to buy mask or sanitizer)	1. Not applicable as I have already taken such measures	4. Stop going outside, 5. Created awareness
84	34	Male	1	7. Government Job	5. Higher education (post-graduate or above)	87000	Delhi	1. Urban	1. 0–10 kilometers	1. Yes	2. No	Purpose of safety of people and decrease the spead of disease	2. Last year	7. Newspapers and magazines, s	2. No	2. Viral fever, 4. Coronavirus disease, 5. Cannot say	1. Fever, 8. Chest pain, 9. Vomiting, 13. Shortness of breath	2. No	4. Touching surfaces or objects in a public place, 5. Through shaking hand, 7. Through hugging people, 8. Through coughing and sneezing (e.g. airborne)	2. 8 hours	1. YES	1. Avoid shaking hands while greeting, 2. Covering mouth and nose properly when coughing or sneezing, 3. Washing hands properly after touching items in public places, 7. Covering mouth with a mask, 11. Using alcohol-based sanitizers on hands, 12. Through good nutrition	1. 3 feet -8 feet	3. Infected Individual, 4. exposed Individual, 6. Risk Individual	3. 14 days	2. No	4. Seek emergency treatment in Hospital, 6. As advised by your family doctor	1. Adult Males, 2. Adult Females, 3. Elderly person / person of geriatric age or above 60 years, 4. Children below five years of age, 5. Health workers, 6. Anybody can get Coronavirus disease (Covid-19), 7. People with pre-existing medical conditions (such as asthma, diabetes, heart disease), 9. Poor people (poverty-stricken), 10. Traveler	7. Health workers at the health center, 14. National Government Organization (Ministry of Health and family welfare, Govt of India, ICMR), 15. International organizations (WHO, CDC)	4. Covid19	1. YES	1. Yes	3. Maybe	Killed the human beings and adversely effected our economic also	1. High risk	1. Personal responsibility (individual), 3. Community Leader / religious leaders, 4. Local healer / traditional healer/ faith Healer (Quack, Neem-Hakeem, Ojha), 6. Local district administration, 7. National government, 8. State government, 9. International organizations (WHO)	1. Inform family member, 3. Go to hospital yourself, 5. Get tested from Laboratory	1. The doctor or another medical worker	5. Allopathy (English) based medicine and Hospitalization	1. Public hospital/ Government Hospital	4. Strongly disagree	2. No	Anyone who are not follow ups the government derived instructions regarding for covid 19	1. Yes	2. Signs and symptoms, 3. Prevention, 4. Treatment options, 5. Government action	2. Used mask, 5. Washed hand for at least 20 seconds daily with soap, 6. Used sanitizer, 7. Avoided handshake and hugging, 8. Avoided touching objects at public places, 9. Avoided going outside of the home	1. Difficult to take time from my routine to take preventive measures, 3. Difficult to have access to necessary items (e.g. to buy mask or sanitizer)	3. I do not go outside of my house, Stay home and listen carefully instructions of our government health department and follow up	3. Sanitized the building or locality, 4. Stop going outside, 5. Created awareness, 7. Feed the needy people, 8. Stopped people for going outside
85	31	Female	6	6. Private job	5. Higher education (post-graduate or above)	250000	Etawah	3. Town	3. 21–30 kilometers	1. Yes	2. No	1. Yes, Please Mention the reason in other option…………	3. In the last few months (2-4)	4. Neighbours, 7. Newspapers and magazines, 9. Social Media (WhatsApp, Facebook etc), 10. TV, 14. Teachers	2. No	Cancer patient	1. Fever, 4. Cough, 13. Shortness of breath	1. Yes	4. Touching surfaces or objects in a public place, 5. Through shaking hand, 8. Through coughing and sneezing (e.g. airborne)	1. 3 hours	1. YES	1. Avoid shaking hands while greeting, 2. Covering mouth and nose properly when coughing or sneezing, 3. Washing hands properly after touching items in public places, 7. Covering mouth with a mask, 9. Keeping clean household environment, 11. Using alcohol-based sanitizers on hands	1. 3 feet -8 feet	3. Infected Individual, 4. exposed Individual	3. 14 days	1. Yes	3. Drink a lot of fluids and take healthy diets, 4. Seek emergency treatment in Hospital	3. Elderly person / person of geriatric age or above 60 years, 4. Children below five years of age, 5. Health workers, 10. Traveler	14. National Government Organization (Ministry of Health and family welfare, Govt of India, ICMR), 15. International organizations (WHO, CDC)	4. Covid19	1. YES	1. Yes	2. No	5. It can kill people in your community	3. Low risk	1. Personal responsibility (individual), 2. Household head (head of the family), 3. Community Leader / religious leaders, 5. Health workers, 6. Local district administration, 7. National government, 8. State government, 9. International organizations (WHO)	1. Inform family member, 2. Inform local representative (Gram Pradhan, RWA etc.), 3. Go to hospital yourself, 4. Inform the local authority, 5. Get tested from Laboratory, 6. Go to self-isolation, 7. Go for self-quarantine	1. The doctor or another medical worker, 2. Spouse, 3. Parent, 4. Children, 5. Other family members, 6. Close friend	5. Allopathy (English) based medicine and Hospitalization	3. Private Hospital	4. Strongly disagree	2. No	Traveler	1. Yes	1. Cause, 2. Signs and symptoms, 3. Prevention, 4. Treatment options, 5. Government action, 6. Consequences of having a virus, 7. Isolation/Quarantine, 8. I have enough information	1. Wore covering clothes and gloves, 2. Used mask, 5. Washed hand for at least 20 seconds daily with soap, 6. Used sanitizer, 7. Avoided handshake and hugging, 8. Avoided touching objects at public places, 9. Avoided going outside of the home	3. Difficult to have access to necessary items (e.g. to buy mask or sanitizer), 4. I had to overcome people around me who did not want me to take action	1. Not applicable as I have already taken such measures	1. Donated money to the government, 4. Stop going outside, 5. Created awareness, 7. Feed the needy people, 8. Stopped people for going outside
86	41	Male	5	6. Private job	4. College (Graduation)	38000	Prayagraj, Uttar Pradesh	1. Urban	1. 0–10 kilometers	1. Yes	2. No	1. Yes, Please Mention the reason in other option…………	3. In the last few months (2-4)	9. Social Media (WhatsApp, Facebook etc)	2. No	5. Cannot say	1. Fever, 4. Cough, 8. Chest pain	2. No	4. Touching surfaces or objects in a public place, 5. Through shaking hand, 7. Through hugging people, 8. Through coughing and sneezing (e.g. airborne), 11. From a dirty environment	6. Cannot say	1. YES	1. Avoid shaking hands while greeting, 2. Covering mouth and nose properly when coughing or sneezing, 3. Washing hands properly after touching items in public places, 6. Wear full body covering clothes, 7. Covering mouth with a mask, 9. Keeping clean household environment, 11. Using alcohol-based sanitizers on hands, 12. Through good nutrition	1. 3 feet -8 feet	3. Infected Individual	3. 14 days	2. No	3. Drink a lot of fluids and take healthy diets, 4. Seek emergency treatment in Hospital, 6. As advised by your family doctor	5. Health workers, 6. Anybody can get Coronavirus disease (Covid-19), 10. Traveler	1. Family, 3. Local representatives (RWA, Gram Pradhan), 7. Health workers at the health center, 14. National Government Organization (Ministry of Health and family welfare, Govt of India, ICMR)	4. Covid19	4. Do not know	1. Yes	3. Maybe	5. It can kill people in your community	3. Low risk	1. Personal responsibility (individual), 3. Community Leader / religious leaders, 6. Local district administration, 7. National government, 8. State government, 9. International organizations (WHO)	4. Inform the local authority, 5. Get tested from Laboratory, 7. Go for self-quarantine, 8. Wait for symptoms for confirmation	1. The doctor or another medical worker, 2. Spouse, 3. Parent, 4. Children, 5. Other family members, 6. Close friend	5. Allopathy (English) based medicine and Hospitalization	1. Public hospital/ Government Hospital	4. Strongly disagree	5. No answer	Since no case, then no opinion	1. Yes	2. Signs and symptoms, 3. Prevention, 4. Treatment options, 7. Isolation/Quarantine	2. Used mask, 5. Washed hand for at least 20 seconds daily with soap, 6. Used sanitizer, 7. Avoided handshake and hugging, 8. Avoided touching objects at public places, 9. Avoided going outside of the home, 10. Prayed to God	5. I did not face any challenges or difficulties in taking action	1. Not applicable as I have already taken such measures, 3. I do not go outside of my house	4. Stop going outside, 5. Created awareness, 6. Prayed to god, 8. Stopped people for going outside
87	24	Male	6	3. Student	4. College (Graduation)	10000	Delhi	1. Urban	1. 0–10 kilometers	1. Yes	2. No	1. Yes, Please Mention the reason in other option…………	3. In the last few months (2-4)	7. Newspapers and magazines	2. No	6. No answer	1. Fever, 4. Cough, 13. Shortness of breath	2. No	3. Through sexual intercourse, 4. Touching surfaces or objects in a public place, 5. Through shaking hand, 7. Through hugging people, 9. From breast milk, 10. From a blood transfusion	3. 24 hours	1. YES	2. Covering mouth and nose properly when coughing or sneezing, 3. Washing hands properly after touching items in public places, 11. Using alcohol-based sanitizers on hands	1. 3 feet -8 feet	3. Infected Individual, 4. exposed Individual	3. 14 days	2. No	1. Have plenty of rest, 2. Take medicine to lower the fever and reduce pain, 3. Drink a lot of fluids and take healthy diets, 4. Seek emergency treatment in Hospital	6. Anybody can get Coronavirus disease (Covid-19)	14. National Government Organization (Ministry of Health and family welfare, Govt of India, ICMR), 15. International organizations (WHO, CDC)	4. Covid19	2. NO	1. Yes	2. No	5. It can kill people in your community	3. Low risk	1. Personal responsibility (individual)	1. Inform family member, 4. Inform the local authority, 5. Get tested from Laboratory, 6. Go to self-isolation, 7. Go for self-quarantine	1. The doctor or another medical worker, 2. Spouse, 3. Parent, 4. Children, 5. Other family members, 6. Close friend	5. Allopathy (English) based medicine and Hospitalization	1. Public hospital/ Government Hospital	4. Strongly disagree	2. No	Individuals	3. Maybe	3. Prevention, 4. Treatment options, 6. Consequences of having a virus, 7. Isolation/Quarantine	1. Wore covering clothes and gloves, 2. Used mask, 4. Sprayed or fumigated my home, 5. Washed hand for at least 20 seconds daily with soap, 6. Used sanitizer, 7. Avoided handshake and hugging, 8. Avoided touching objects at public places, 9. Avoided going outside of the home	3. Difficult to have access to necessary items (e.g. to buy mask or sanitizer), 4. I had to overcome people around me who did not want me to take action	1. Not applicable as I have already taken such measures	1. Donated money to the government, 4. Stop going outside, 5. Created awareness, 7. Feed the needy people, 8. Stopped people for going outside
88	29	Female	4	3. Student	5. Higher education (post-graduate or above)	80000	New Delhi	1. Urban	1. 0–10 kilometers	1. Yes	2. No	1. Yes, Please Mention the reason in other option…………	2. Last year	3. Friends, 7. Newspapers and magazines, 9. Social Media (WhatsApp, Facebook etc)	2. No	1. Seasonal fever, 2. Viral fever, 3. Vector-borne disease (Dengue, chicken Guinea, Malaria, Kala-azar, Japanese Encephalitis etc.), 4. Coronavirus disease	1. Fever, 2. Headache, 4. Cough, 6. Cough that lasts longer than three weeks, 13. Shortness of breath	2. No	4. Touching surfaces or objects in a public place, 5. Through shaking hand, 7. Through hugging people, 8. Through coughing and sneezing (e.g. airborne)	4. Three days	1. YES	1. Avoid shaking hands while greeting, 2. Covering mouth and nose properly when coughing or sneezing, 3. Washing hands properly after touching items in public places, 7. Covering mouth with a mask, 9. Keeping clean household environment, 11. Using alcohol-based sanitizers on hands	1. 3 feet -8 feet	3. Infected Individual, 4. exposed Individual, 6. Risk Individual	3. 14 days	1. Yes	1. Have plenty of rest, 2. Take medicine to lower the fever and reduce pain, 3. Drink a lot of fluids and take healthy diets, 4. Seek emergency treatment in Hospital, 6. As advised by your family doctor	6. Anybody can get Coronavirus disease (Covid-19)	7. Health workers at the health center, 11. Newspapers, 14. National Government Organization (Ministry of Health and family welfare, Govt of India, ICMR), 15. International organizations (WHO, CDC)	3. SARS-CoV-2	1. YES	1. Yes	3. Maybe	1. It can kill you or member of your family	1. High risk	1. Personal responsibility (individual), 2. Household head (head of the family), 5. Health workers, 6. Local district administration, 7. National government, 8. State government	1. Inform family member, 3. Go to hospital yourself, 5. Get tested from Laboratory, 6. Go to self-isolation, 7. Go for self-quarantine	1. The doctor or another medical worker, 2. Spouse, 3. Parent, 5. Other family members, 6. Close friend	5. Allopathy (English) based medicine and Hospitalization	1. Public hospital/ Government Hospital	4. Strongly disagree	2. No	People who are unaware or not taking it seriously	1. Yes	4. Treatment options, 5. Government action, 8. I have enough information	1. Wore covering clothes and gloves, 2. Used mask, 3. Covered mouth with a simple cloth, 5. Washed hand for at least 20 seconds daily with soap, 6. Used sanitizer, 7. Avoided handshake and hugging, 8. Avoided touching objects at public places, 9. Avoided going outside of the home	5. I did not face any challenges or difficulties in taking action	1. Not applicable as I have already taken such measures	2. Donated money to other organizations, 4. Stop going outside, 5. Created awareness
89	58	Male	6	7. Government Job	4. College (Graduation)		Delhi	4. Rural	2. 11–20 kilometers	1. Yes	2. No	1. Yes, Please Mention the reason in other option…………	1. Many years ago	7. Newspapers and magazines, 10. TV	2. No	No	1. Fever, 4. Cough, 13. Shortness of breath	3. Maybe	4. Touching surfaces or objects in a public place, 5. Through shaking hand, 8. Through coughing and sneezing (e.g. airborne)	6. Cannot say	3. May Be	1. Avoid shaking hands while greeting, 2. Covering mouth and nose properly when coughing or sneezing, 3. Washing hands properly after touching items in public places, 9. Keeping clean household environment, 11. Using alcohol-based sanitizers on hands, 12. Through good nutrition	1. 3 feet -8 feet	3. Infected Individual, 6. Risk Individual	3. 14 days	2. No	3. Drink a lot of fluids and take healthy diets, 4. Seek emergency treatment in Hospital	4. Children below five years of age, 5. Health workers, 6. Anybody can get Coronavirus disease (Covid-19), 7. People with pre-existing medical conditions (such as asthma, diabetes, heart disease), 10. Traveler	14. National Government Organization (Ministry of Health and family welfare, Govt of India, ICMR)	4. Covid19	3. MAY be	1. Yes	1. Yes	5. It can kill people in your community	1. High risk	1. Personal responsibility (individual)	4. Inform the local authority, 5. Get tested from Laboratory, 6. Go to self-isolation, 7. Go for self-quarantine, 8. Wait for symptoms for confirmation	1. The doctor or another medical worker	5. Allopathy (English) based medicine and Hospitalization	1. Public hospital/ Government Hospital	4. Strongly disagree	2. No	Who come from out side	1. Yes	3. Prevention, 4. Treatment options, 5. Government action, 7. Isolation/Quarantine	2. Used mask, 5. Washed hand for at least 20 seconds daily with soap, 6. Used sanitizer, 7. Avoided handshake and hugging, 8. Avoided touching objects at public places, 9. Avoided going outside of the home	7. No answer	1. Not applicable as I have already taken such measures, 2. I am not at risk / my household is not at risk, 3. I do not go outside of my house	1. Donated money to the government, 3. Sanitized the building or locality, 4. Stop going outside, 5. Created awareness, 8. Stopped people for going outside
90	26	Male	6	3. Student	5. Higher education (post-graduate or above)		Delhi	1. Urban	1. 0–10 kilometers	1. Yes	2. No	1. Yes, Please Mention the reason in other option…………, Because of Corona virus	3. In the last few months (2-4)	9. Social Media (WhatsApp, Facebook etc)	2. No	Difficult to say, will have to consult doctors	1. Fever, 2. Headache, 7. Joint pain, 13. Shortness of breath	2. No	4. Touching surfaces or objects in a public place, 5. Through shaking hand, 7. Through hugging people, 8. Through coughing and sneezing (e.g. airborne)	2. 8 hours	1. YES	2. Covering mouth and nose properly when coughing or sneezing, 3. Washing hands properly after touching items in public places, 7. Covering mouth with a mask, 11. Using alcohol-based sanitizers on hands, 12. Through good nutrition	2. 6 feet-12 feet	3. Infected Individual, 4. exposed Individual, 6. Risk Individual	3. 14 days	2. No	4. Seek emergency treatment in Hospital	6. Anybody can get Coronavirus disease (Covid-19)	1. Family, 7. Health workers at the health center	3. SARS-CoV-2	2. NO	1. Yes	3. Maybe	5. It can kill people in your community	2. Medium risk	1. Personal responsibility (individual), 2. Household head (head of the family), 3. Community Leader / religious leaders, 5. Health workers, 6. Local district administration, 7. National government, 8. State government, 9. International organizations (WHO)	3. Go to hospital yourself, 5. Get tested from Laboratory, 6. Go to self-isolation, 7. Go for self-quarantine, 8. Wait for symptoms for confirmation	1. The doctor or another medical worker, 3. Parent, 5. Other family members	9. Do not know	1. Public hospital/ Government Hospital	4. Strongly disagree	2. No	Individuals who are not on quarantine	1. Yes	3. Prevention, 4. Treatment options, 5. Government action	1. Wore covering clothes and gloves, 2. Used mask, 5. Washed hand for at least 20 seconds daily with soap, 6. Used sanitizer, 7. Avoided handshake and hugging, 8. Avoided touching objects at public places, 9. Avoided going outside of the home	5. I did not face any challenges or difficulties in taking action	1. Not applicable as I have already taken such measures	4. Stop going outside, 5. Created awareness, 8. Stopped people for going outside
91	24	Male	3	3. Student	5. Higher education (post-graduate or above)	20000	Odisha	4. Rural	2. 11–20 kilometers	1. Yes	2. No	1. Yes, Please Mention the reason in other option…………	3. In the last few months (2-4)	1. Family members	2. No	5. Cannot say	1. Fever, 2. Headache, 4. Cough	1. Yes	5. Through shaking hand, 9. From breast milk, 10. From a blood transfusion	6. Cannot say	1. YES	1. Avoid shaking hands while greeting, 2. Covering mouth and nose properly when coughing or sneezing, 7. Covering mouth with a mask, 11. Using alcohol-based sanitizers on hands	1. 3 feet -8 feet	3. Infected Individual, 6. Risk Individual	3. 14 days	2. No	4. Seek emergency treatment in Hospital	6. Anybody can get Coronavirus disease (Covid-19)	15. International organizations (WHO, CDC)	4. Covid19	2. NO	1. Yes	2. No	6. It can disturb your economic condition	3. Low risk	1. Personal responsibility (individual)	5. Get tested from Laboratory, 7. Go for self-quarantine	1. The doctor or another medical worker, 3. Parent	9. Do not know	1. Public hospital/ Government Hospital	1. Strongly agree	1. Yes	Mis information	1. Yes	1. Cause, 3. Prevention, 6. Consequences of having a virus	1. Wore covering clothes and gloves, 2. Used mask, 5. Washed hand for at least 20 seconds daily with soap, 6. Used sanitizer, 7. Avoided handshake and hugging, 8. Avoided touching objects at public places	1. Difficult to take time from my routine to take preventive measures, 2. Difficult to find money and resources to take preventive measures, 3. Difficult to have access to necessary items (e.g. to buy mask or sanitizer)	3. I do not go outside of my house, 8. I do not have the resources or access to preventative measures	4. Stop going outside, 5. Created awareness
92	30	Male	3	7. Government Job	5. Higher education (post-graduate or above)	200000	Killar, Himachal Pradesh	4. Rural	1. 0–10 kilometers	1. Yes	2. No	1. Yes, Please Mention the reason in other option…………	3. In the last few months (2-4)	Online news	2. No	1. Seasonal fever, 2. Viral fever, 3. Vector-borne disease (Dengue, chicken Guinea, Malaria, Kala-azar, Japanese Encephalitis etc.), 4. Coronavirus disease	1. Fever, 2. Headache, 3. Rash, 4. Cough, 5. Nausea, 7. Joint pain, 13. Shortness of breath	2. No	4. Touching surfaces or objects in a public place, 5. Through shaking hand, 7. Through hugging people, 8. Through coughing and sneezing (e.g. airborne)	4. Three days	1. YES	1. Avoid shaking hands while greeting, 2. Covering mouth and nose properly when coughing or sneezing, 3. Washing hands properly after touching items in public places, 7. Covering mouth with a mask, 11. Using alcohol-based sanitizers on hands, 12. Through good nutrition	1. 3 feet -8 feet	3. Infected Individual, 4. exposed Individual, 6. Risk Individual	3. 14 days	2. No	1. Have plenty of rest, 2. Take medicine to lower the fever and reduce pain, 3. Drink a lot of fluids and take healthy diets, 4. Seek emergency treatment in Hospital, 6. As advised by your family doctor	1. Adult Males, 2. Adult Females, 3. Elderly person / person of geriatric age or above 60 years, 4. Children below five years of age, 5. Health workers, 6. Anybody can get Coronavirus disease (Covid-19), 7. People with pre-existing medical conditions (such as asthma, diabetes, heart disease), 8. People with disabilities, 9. Poor people (poverty-stricken), 10. Traveler	7. Health workers at the health center, 8. Private doctor, 14. National Government Organization (Ministry of Health and family welfare, Govt of India, ICMR), 15. International organizations (WHO, CDC)	4. Covid19	1. YES	1. Yes	2. No	5. It can kill people in your community	2. Medium risk	1. Personal responsibility (individual), 2. Household head (head of the family), 5. Health workers, 6. Local district administration, 7. National government, 8. State government, 9. International organizations (WHO)	1. Inform family member, 3. Go to hospital yourself, 4. Inform the local authority, 5. Get tested from Laboratory	1. The doctor or another medical worker, 2. Spouse, 3. Parent	5. Allopathy (English) based medicine and Hospitalization	1. Public hospital/ Government Hospital	4. Strongly disagree	2. No	As of now there are no COVID-19 cases in my community/ region	1. Yes	1. Cause, 2. Signs and symptoms, 3. Prevention, 4. Treatment options, 5. Government action, 6. Consequences of having a virus, 7. Isolation/Quarantine	3. Covered mouth with a simple cloth, 5. Washed hand for at least 20 seconds daily with soap, 6. Used sanitizer, 7. Avoided handshake and hugging, 8. Avoided touching objects at public places, 9. Avoided going outside of the home	5. I did not face any challenges or difficulties in taking action	1. Not applicable as I have already taken such measures	1. Donated money to the government, 4. Stop going outside, 5. Created awareness
93	20	Female	4	3. Student	4. College (Graduation)	80000	Noida, Uttar Pradesh	1. Urban	1. 0–10 kilometers	1. Yes	2. No	1. Yes, Please Mention the reason in other option…………	2. Last year	7. Newspapers and magazines, 9. Social Media (WhatsApp, Facebook etc)	1. Yes	1. Seasonal fever, 2. Viral fever, 4. Coronavirus disease	1. Fever, 4. Cough, 13. Shortness of breath	2. No	4. Touching surfaces or objects in a public place, 5. Through shaking hand, 7. Through hugging people	4. Three days	1. YES	1. Avoid shaking hands while greeting, 2. Covering mouth and nose properly when coughing or sneezing, 3. Washing hands properly after touching items in public places, 7. Covering mouth with a mask, 9. Keeping clean household environment, 11. Using alcohol-based sanitizers on hands	2. 6 feet-12 feet	3. Infected Individual, 4. exposed Individual	3. 14 days	2. No	4. Seek emergency treatment in Hospital	6. Anybody can get Coronavirus disease (Covid-19)	7. Health workers at the health center, 14. National Government Organization (Ministry of Health and family welfare, Govt of India, ICMR), 15. International organizations (WHO, CDC)	3. SARS-CoV-2	4. Do not know	1. Yes	3. Maybe	4. It can make you or member of your family sick	2. Medium risk	1. Personal responsibility (individual)	1. Inform family member, 2. Inform local representative (Gram Pradhan, RWA etc.), 4. Inform the local authority, 5. Get tested from Laboratory, 6. Go to self-isolation, 7. Go for self-quarantine, 8. Wait for symptoms for confirmation	1. The doctor or another medical worker, 3. Parent	9. Do not know	1. Public hospital/ Government Hospital	3. Disagree	2. No	Irresponsible people	3. Maybe	2. Signs and symptoms, 3. Prevention, 4. Treatment options, 5. Government action, 6. Consequences of having a virus	1. Wore covering clothes and gloves, 2. Used mask, 4. Sprayed or fumigated my home, 5. Washed hand for at least 20 seconds daily with soap, 6. Used sanitizer, 7. Avoided handshake and hugging, 8. Avoided touching objects at public places, 9. Avoided going outside of the home	5. I did not face any challenges or difficulties in taking action	1. Not applicable as I have already taken such measures	4. Stop going outside, 8. Stopped people for going outside
94	26	Female	1	6. Private job	5. Higher education (post-graduate or above)	33000	Delhi	1. Urban	1. 0–10 kilometers	1. Yes	2. No	1. Yes, Please Mention the reason in other option…………	3. In the last few months (2-4)	7. Newspapers and magazines, 9. Social Media (WhatsApp, Facebook etc), 10. TV	2. No	5. Cannot say	1. Fever, 2. Headache, 4. Cough	4. Do not know	3. Through sexual intercourse, 4. Touching surfaces or objects in a public place, 5. Through shaking hand, 7. Through hugging people	6. Cannot say	1. YES	1. Avoid shaking hands while greeting, 2. Covering mouth and nose properly when coughing or sneezing, 3. Washing hands properly after touching items in public places, 7. Covering mouth with a mask, 8. Abstain from sexual intercourse, 11. Using alcohol-based sanitizers on hands	1. 3 feet -8 feet	3. Infected Individual, 4. exposed Individual, 6. Risk Individual	3. 14 days	3. May be	4. Seek emergency treatment in Hospital	6. Anybody can get Coronavirus disease (Covid-19)	7. Health workers at the health center, 11. Newspapers, 14. National Government Organization (Ministry of Health and family welfare, Govt of India, ICMR), 15. International organizations (WHO, CDC)	4. Covid19	4. Do not know	1. Yes	2. No	5. It can kill people in your community	2. Medium risk	1. Personal responsibility (individual)	3. Go to hospital yourself, 4. Inform the local authority, 5. Get tested from Laboratory, 6. Go to self-isolation	1. The doctor or another medical worker, 5. Other family members, 6. Close friend	9. Do not know	1. Public hospital/ Government Hospital	3. Disagree	2. No	Can not really hold anyone accountable for this, except, those who do not follow the preventive guidelines .	3. Maybe	1. Cause, 2. Signs and symptoms, 3. Prevention, 4. Treatment options, 5. Government action, 6. Consequences of having a virus, 7. Isolation/Quarantine	2. Used mask, 5. Washed hand for at least 20 seconds daily with soap, 6. Used sanitizer, 7. Avoided handshake and hugging, 8. Avoided touching objects at public places, 9. Avoided going outside of the home	3. Difficult to have access to necessary items (e.g. to buy mask or sanitizer)	1. Not applicable as I have already taken such measures	4. Stop going outside, 5. Created awareness, 8. Stopped people for going outside
95	67	Male	2	7. Government Job	5. Higher education (post-graduate or above)	100000	Hyderabad, Telangana	1. Urban	1. 0–10 kilometers	1. Yes	2. No	1. Yes, Please Mention the reason in other option…………, Pandemicity of Corona Virus	3. In the last few months (2-4)	7. Newspapers and magazines, 10. TV	2. No	1. Seasonal fever, 2. Viral fever	1. Fever, 4. Cough, 6. Cough that lasts longer than three weeks, 13. Shortness of breath	2. No	4. Touching surfaces or objects in a public place, 8. Through coughing and sneezing (e.g. airborne)	4. Three days	1. YES	1. Avoid shaking hands while greeting, 2. Covering mouth and nose properly when coughing or sneezing, 3. Washing hands properly after touching items in public places, 7. Covering mouth with a mask, 11. Using alcohol-based sanitizers on hands, 12. Through good nutrition	1. 3 feet -8 feet	3. Infected Individual, 4. exposed Individual, 6. Risk Individual	3. 14 days	2. No	2. Take medicine to lower the fever and reduce pain, 3. Drink a lot of fluids and take healthy diets, 6. As advised by your family doctor	1. Adult Males, 2. Adult Females, 3. Elderly person / person of geriatric age or above 60 years, 4. Children below five years of age, 5. Health workers, 6. Anybody can get Coronavirus disease (Covid-19)	1. Family	3. SARS-CoV-2	1. YES	2. No	1. Yes	5. It can kill people in your community	3. Low risk	1. Personal responsibility (individual), 2. Household head (head of the family), 3. Community Leader / religious leaders	1. Inform family member, 2. Inform local representative (Gram Pradhan, RWA etc.), 4. Inform the local authority, 5. Get tested from Laboratory, 6. Go to self-isolation, 7. Go for self-quarantine, 8. Wait for symptoms for confirmation	1. The doctor or another medical worker, 2. Spouse, 3. Parent, 4. Children, 5. Other family members, 6. Close friend	5. Allopathy (English) based medicine and Hospitalization	1. Public hospital/ Government Hospital	3. Disagree	2. No	As of now, no one	1. Yes	2. Signs and symptoms, 3. Prevention, 4. Treatment options, 5. Government action, 6. Consequences of having a virus, 7. Isolation/Quarantine	2. Used mask, 5. Washed hand for at least 20 seconds daily with soap, 6. Used sanitizer, 7. Avoided handshake and hugging, 8. Avoided touching objects at public places, 9. Avoided going outside of the home	5. I did not face any challenges or difficulties in taking action	1. Not applicable as I have already taken such measures	3. Sanitized the building or locality, 4. Stop going outside, 8. Stopped people for going outside
96	51	Male	2	1. Unemployed	5. Higher education (post-graduate or above)	10000	Thalikuzhy	4. Rural	1. 0–10 kilometers	1. Yes	2. No	1. Yes, Please Mention the reason in other option…………	2. Last year	7. Newspapers and magazines	2. No	1. Seasonal fever, 2. Viral fever, 3. Vector-borne disease (Dengue, chicken Guinea, Malaria, Kala-azar, Japanese Encephalitis etc.), 4. Coronavirus disease	1. Fever, 2. Headache, 4. Cough, 6. Cough that lasts longer than three weeks, 8. Chest pain, 11. Diarrhoea, 13. Shortness of breath	1. Yes	4. Touching surfaces or objects in a public place, 5. Through shaking hand, 7. Through hugging people, 8. Through coughing and sneezing (e.g. airborne), 11. From a dirty environment	5. More than four days	1. YES	1. Avoid shaking hands while greeting, 2. Covering mouth and nose properly when coughing or sneezing, 3. Washing hands properly after touching items in public places, 7. Covering mouth with a mask, 9. Keeping clean household environment, 11. Using alcohol-based sanitizers on hands, 12. Through good nutrition	1. 3 feet -8 feet	3. Infected Individual, 4. exposed Individual	5. 20 days	2. No	1. Have plenty of rest, 2. Take medicine to lower the fever and reduce pain, 3. Drink a lot of fluids and take healthy diets, 4. Seek emergency treatment in Hospital, 6. As advised by your family doctor	1. Adult Males, 2. Adult Females, 3. Elderly person / person of geriatric age or above 60 years, 4. Children below five years of age, 5. Health workers, 6. Anybody can get Coronavirus disease (Covid-19), 7. People with pre-existing medical conditions (such as asthma, diabetes, heart disease), 8. People with disabilities, 9. Poor people (poverty-stricken), 10. Traveler	1. Family, 2. Friends or neighbours, 3. Local representatives (RWA, Gram Pradhan), 6. ASHA/Midwife (ANM) of your Village or Locality, 7. Health workers at the health center, 14. National Government Organization (Ministry of Health and family welfare, Govt of India, ICMR)	4. Covid19	1. YES	1. Yes	2. No	5. It can kill people in your community	1. High risk	1. Personal responsibility (individual), 2. Household head (head of the family), 3. Community Leader / religious leaders, 4. Local healer / traditional healer/ faith Healer (Quack, Neem-Hakeem, Ojha), 5. Health workers, 6. Local district administration, 7. National government, 8. State government, 9. International organizations (WHO)	1. Inform family member, 2. Inform local representative (Gram Pradhan, RWA etc.), 3. Go to hospital yourself, 4. Inform the local authority, 5. Get tested from Laboratory, 6. Go to self-isolation, 7. Go for self-quarantine	1. The doctor or another medical worker, 2. Spouse, 3. Parent, 5. Other family members, 6. Close friend	5. Allopathy (English) based medicine and Hospitalization	1. Public hospital/ Government Hospital	1. Strongly agree	2. No	Foreigners	1. Yes	1. Cause, 2. Signs and symptoms, 3. Prevention, 4. Treatment options, 5. Government action, 6. Consequences of having a virus, 7. Isolation/Quarantine	1. Wore covering clothes and gloves, 2. Used mask, 3. Covered mouth with a simple cloth, 4. Sprayed or fumigated my home, 5. Washed hand for at least 20 seconds daily with soap, 6. Used sanitizer, 7. Avoided handshake and hugging, 8. Avoided touching objects at public places, 9. Avoided going outside of the home	2. Difficult to find money and resources to take preventive measures, 3. Difficult to have access to necessary items (e.g. to buy mask or sanitizer), 4. I had to overcome people around me who did not want me to take action	1. Not applicable as I have already taken such measures, 2. I am not at risk / my household is not at risk, 3. I do not go outside of my house, 5. I do not mind if I get Coronavirus disease (Covid-19), 6. Preventing Coronavirus disease (Covid-19) is not a priority for me	3. Sanitized the building or locality, 4. Stop going outside, 5. Created awareness, 7. Feed the needy people, 8. Stopped people for going outside
97	43	Male	3	7. Government Job	5. Higher education (post-graduate or above)	200000	mysore	1. Urban	1. 0–10 kilometers	1. Yes	2. No	1. Yes, Please Mention the reason in other option…………	4. In the last few weeks (2-4)	10. TV	2. No	1. Seasonal fever	1. Fever, 4. Cough, 13. Shortness of breath	2. No	4. Touching surfaces or objects in a public place, 5. Through shaking hand, 6. Through animal contacts, 7. Through hugging people, 8. Through coughing and sneezing (e.g. airborne)	1. 3 hours	1. YES	1. Avoid shaking hands while greeting, 2. Covering mouth and nose properly when coughing or sneezing, 3. Washing hands properly after touching items in public places, 7. Covering mouth with a mask	1. 3 feet -8 feet	3. Infected Individual, 6. Risk Individual	3. 14 days	2. No	2. Take medicine to lower the fever and reduce pain, 4. Seek emergency treatment in Hospital	6. Anybody can get Coronavirus disease (Covid-19)	6. ASHA/Midwife (ANM) of your Village or Locality, 7. Health workers at the health center, 14. National Government Organization (Ministry of Health and family welfare, Govt of India, ICMR)	4. Covid19	4. Do not know	1. Yes	3. Maybe	6. It can disturb your economic condition	3. Low risk	1. Personal responsibility (individual), 2. Household head (head of the family), 3. Community Leader / religious leaders, 6. Local district administration	4. Inform the local authority, 5. Get tested from Laboratory, 6. Go to self-isolation, 7. Go for self-quarantine	1. The doctor or another medical worker, 5. Other family members	5. Allopathy (English) based medicine and Hospitalization	3. Private Hospital	1. Strongly agree	2. No	no idea	1. Yes	3. Prevention	1. Wore covering clothes and gloves, 2. Used mask, 3. Covered mouth with a simple cloth, 5. Washed hand for at least 20 seconds daily with soap, 7. Avoided handshake and hugging, 8. Avoided touching objects at public places	1. Difficult to take time from my routine to take preventive measures, 2. Difficult to find money and resources to take preventive measures, 3. Difficult to have access to necessary items (e.g. to buy mask or sanitizer)	1. Not applicable as I have already taken such measures, 2. I am not at risk / my household is not at risk, 3. I do not go outside of my house, 4. I do not think Coronavirus disease (Covid-19) is a problem	4. Stop going outside, 5. Created awareness, 8. Stopped people for going outside
98	26	Female	4	7. Government Job	5. Higher education (post-graduate or above)	150000	Noida, Uttar Pradesh	1. Urban	1. 0–10 kilometers	1. Yes	2. No	1. Yes, Please Mention the reason in other option…………	2. Last year	7. Newspapers and magazines	2. No	1. Seasonal fever, 2. Viral fever, 3. Vector-borne disease (Dengue, chicken Guinea, Malaria, Kala-azar, Japanese Encephalitis etc.), 4. Coronavirus disease	1. Fever, 2. Headache, 3. Rash, 4. Cough, 5. Nausea, 7. Joint pain, 9. Vomiting, 11. Diarrhoea, 13. Shortness of breath	2. No	4. Touching surfaces or objects in a public place, 5. Through shaking hand, 7. Through hugging people, 8. Through coughing and sneezing (e.g. airborne)	Depends on the type of surface	1. YES	1. Avoid shaking hands while greeting, 2. Covering mouth and nose properly when coughing or sneezing, 3. Washing hands properly after touching items in public places, 7. Covering mouth with a mask, 9. Keeping clean household environment, 11. Using alcohol-based sanitizers on hands	1. 3 feet -8 feet	3. Infected Individual, 4. exposed Individual, 6. Risk Individual	3. 14 days	2. No	4. Seek emergency treatment in Hospital	6. Anybody can get Coronavirus disease (Covid-19)	11. Newspapers, 14. National Government Organization (Ministry of Health and family welfare, Govt of India, ICMR), 15. International organizations (WHO, CDC)	4. Covid19	1. YES	1. Yes	2. No	1. It can kill you or member of your family	3. Low risk	1. Personal responsibility (individual), 6. Local district administration	4. Inform the local authority, 5. Get tested from Laboratory, 6. Go to self-isolation, 7. Go for self-quarantine	1. The doctor or another medical worker, 2. Spouse, 3. Parent	5. Allopathy (English) based medicine and Hospitalization	1. Public hospital/ Government Hospital	4. Strongly disagree	2. No	In noida, people who hid their travel history	3. Maybe	2. Signs and symptoms, 4. Treatment options	5. Washed hand for at least 20 seconds daily with soap, 6. Used sanitizer, 7. Avoided handshake and hugging, 8. Avoided touching objects at public places, 9. Avoided going outside of the home	5. I did not face any challenges or difficulties in taking action	1. Not applicable as I have already taken such measures	1. Donated money to the government, 4. Stop going outside, 5. Created awareness, 7. Feed the needy people
99	37	Male	4	7. Government Job	5. Higher education (post-graduate or above)	70000	delhi	1. Urban	1. 0–10 kilometers	1. Yes	2. No	1. Yes, Please Mention the reason in other option…………, Covid-19 Pandemic	2. Last year	15. Other (please explain):, NDTV website	2. No	4. Coronavirus disease	1. Fever, 2. Headache, 4. Cough, 13. Shortness of breath	2. No	4. Touching surfaces or objects in a public place, 5. Through shaking hand, 7. Through hugging people, 8. Through coughing and sneezing (e.g. airborne)	2. 8 hours	1. YES	1. Avoid shaking hands while greeting, 2. Covering mouth and nose properly when coughing or sneezing, 3. Washing hands properly after touching items in public places, 7. Covering mouth with a mask, 11. Using alcohol-based sanitizers on hands, 12. Through good nutrition	1. 3 feet -8 feet	3. Infected Individual, 4. exposed Individual, 6. Risk Individual	3. 14 days	1. Yes	4. Seek emergency treatment in Hospital	1. Adult Males, 2. Adult Females, 3. Elderly person / person of geriatric age or above 60 years, 4. Children below five years of age, 5. Health workers, 6. Anybody can get Coronavirus disease (Covid-19), 7. People with pre-existing medical conditions (such as asthma, diabetes, heart disease), 8. People with disabilities, 9. Poor people (poverty-stricken), 10. Traveler	1. Family, 7. Health workers at the health center	4. Covid19	1. YES	1. Yes	3. Maybe	4. It can make you or member of your family sick	4. No risk	1. Personal responsibility (individual)	3. Go to hospital yourself, 5. Get tested from Laboratory	1. The doctor or another medical worker, 2. Spouse, 3. Parent, 4. Children, 5. Other family members, 6. Close friend	5. Allopathy (English) based medicine and Hospitalization	1. Public hospital/ Government Hospital	4. Strongly disagree	2. No	Don't know	1. Yes	1. Cause, 2. Signs and symptoms, 3. Prevention, 4. Treatment options, 5. Government action, 6. Consequences of having a virus, 7. Isolation/Quarantine, 8. I have enough information	2. Used mask, 5. Washed hand for at least 20 seconds daily with soap, 7. Avoided handshake and hugging, 8. Avoided touching objects at public places, 9. Avoided going outside of the home	5. I did not face any challenges or difficulties in taking action	1. Not applicable as I have already taken such measures	1. Donated money to the government, 4. Stop going outside, 5. Created awareness, 8. Stopped people for going outside
100	32	Female	5	7. Government Job	5. Higher education (post-graduate or above)		Delhi	1. Urban	1. 0–10 kilometers	1. Yes	2. No	1. Yes, Please Mention the reason in other option…………, Corona virus	3. In the last few months (2-4)	7. Newspapers and magazines	2. No	4. Coronavirus disease	1. Fever, 4. Cough, 13. Shortness of breath	2. No	5. Through shaking hand, 7. Through hugging people, 8. Through coughing and sneezing (e.g. airborne)	5. More than four days	1. YES	1. Avoid shaking hands while greeting, 2. Covering mouth and nose properly when coughing or sneezing, 3. Washing hands properly after touching items in public places, 7. Covering mouth with a mask, 11. Using alcohol-based sanitizers on hands	1. 3 feet -8 feet	3. Infected Individual, 4. exposed Individual	3. 14 days	2. No	4. Seek emergency treatment in Hospital	6. Anybody can get Coronavirus disease (Covid-19)	7. Health workers at the health center, 11. Newspapers	4. Covid19	1. YES	1. Yes	1. Yes	6. It can disturb your economic condition	3. Low risk	1. Personal responsibility (individual)	6. Go to self-isolation, 7. Go for self-quarantine	1. The doctor or another medical worker	5. Allopathy (English) based medicine and Hospitalization	1. Public hospital/ Government Hospital	3. Disagree	2. No	Na	1. Yes	8. I have enough information	2. Used mask, 5. Washed hand for at least 20 seconds daily with soap, 6. Used sanitizer, 7. Avoided handshake and hugging, 8. Avoided touching objects at public places, 9. Avoided going outside of the home	5. I did not face any challenges or difficulties in taking action	1. Not applicable as I have already taken such measures	4. Stop going outside, 5. Created awareness, 8. Stopped people for going outside
101	26	Male	3	3. Student	5. Higher education (post-graduate or above)		Nawagarh, Chhattisgarh	2. Semi-urban	1. 0–10 kilometers	1. Yes	2. No	1. Yes, Please Mention the reason in other option…………, Due to COVID-19	3. In the last few months (2-4)	10. TV	2. No	1. Seasonal fever, 2. Viral fever	1. Fever, 2. Headache, 4. Cough, 5. Nausea, 6. Cough that lasts longer than three weeks, 7. Joint pain, 13. Shortness of breath	2. No	3. Through sexual intercourse, 4. Touching surfaces or objects in a public place, 5. Through shaking hand, 7. Through hugging people, 8. Through coughing and sneezing (e.g. airborne), 9. From breast milk, 10. From a blood transfusion	5. More than four days	1. YES	1. Avoid shaking hands while greeting, 2. Covering mouth and nose properly when coughing or sneezing, 3. Washing hands properly after touching items in public places, 6. Wear full body covering clothes, 7. Covering mouth with a mask, 8. Abstain from sexual intercourse, 9. Keeping clean household environment, 11. Using alcohol-based sanitizers on hands, 12. Through good nutrition	1. 3 feet -8 feet	3. Infected Individual, 4. exposed Individual, 6. Risk Individual	3. 14 days	3. May be	1. Have plenty of rest, 2. Take medicine to lower the fever and reduce pain, 3. Drink a lot of fluids and take healthy diets, 4. Seek emergency treatment in Hospital, 6. As advised by your family doctor	1. Adult Males, 2. Adult Females, 3. Elderly person / person of geriatric age or above 60 years, 4. Children below five years of age, 5. Health workers, 6. Anybody can get Coronavirus disease (Covid-19), 7. People with pre-existing medical conditions (such as asthma, diabetes, heart disease), 8. People with disabilities, 10. Traveler	14. National Government Organization (Ministry of Health and family welfare, Govt of India, ICMR), 15. International organizations (WHO, CDC)	4. Covid19	3. MAY be	1. Yes	2. No	5. It can kill people in your community	2. Medium risk	1. Personal responsibility (individual), 3. Community Leader / religious leaders, 5. Health workers, 6. Local district administration, 7. National government, 8. State government, 9. International organizations (WHO)	1. Inform family member, 2. Inform local representative (Gram Pradhan, RWA etc.), 4. Inform the local authority, 5. Get tested from Laboratory, 6. Go to self-isolation, 7. Go for self-quarantine	1. The doctor or another medical worker, 5. Other family members	5. Allopathy (English) based medicine and Hospitalization	1. Public hospital/ Government Hospital	4. Strongly disagree	2. No	People who are coming from outside and not informing the local authority	3. Maybe	1. Cause, 2. Signs and symptoms, 3. Prevention, 4. Treatment options, 5. Government action, 7. Isolation/Quarantine	1. Wore covering clothes and gloves, 2. Used mask, 5. Washed hand for at least 20 seconds daily with soap, 6. Used sanitizer, 7. Avoided handshake and hugging, 8. Avoided touching objects at public places, 9. Avoided going outside of the home	1. Difficult to take time from my routine to take preventive measures, 2. Difficult to find money and resources to take preventive measures, 3. Difficult to have access to necessary items (e.g. to buy mask or sanitizer)	2. I am not at risk / my household is not at risk, 3. I do not go outside of my house, 5. I do not mind if I get Coronavirus disease (Covid-19)	2. Donated money to other organizations, 4. Stop going outside, 5. Created awareness, 7. Feed the needy people, 8. Stopped people for going outside
102	28	Female	6	3. Student	5. Higher education (post-graduate or above)	45000	Delhi, Delhi	1. Urban	1. 0–10 kilometers	1. Yes	2. No	1. Yes, Please Mention the reason in other option…………	3. In the last few months (2-4)	7. Newspapers and magazines	2. No	5. Cannot say	13. Shortness of breath	2. No	4. Touching surfaces or objects in a public place, 5. Through shaking hand, 8. Through coughing and sneezing (e.g. airborne)	4. Three days	3. May Be	1. Avoid shaking hands while greeting, 2. Covering mouth and nose properly when coughing or sneezing, 3. Washing hands properly after touching items in public places, 7. Covering mouth with a mask, 11. Using alcohol-based sanitizers on hands, 12. Through good nutrition	2. 6 feet-12 feet	3. Infected Individual, 4. exposed Individual, 6. Risk Individual	3. 14 days	2. No	4. Seek emergency treatment in Hospital, 6. As advised by your family doctor	6. Anybody can get Coronavirus disease (Covid-19)	14. National Government Organization (Ministry of Health and family welfare, Govt of India, ICMR), 15. International organizations (WHO, CDC)	4. Covid19	1. YES	1. Yes	3. Maybe	1. It can kill you or member of your family	2. Medium risk	1. Personal responsibility (individual)	4. Inform the local authority, 5. Get tested from Laboratory, 6. Go to self-isolation, 7. Go for self-quarantine	1. The doctor or another medical worker, 3. Parent, 5. Other family members	5. Allopathy (English) based medicine and Hospitalization	1. Public hospital/ Government Hospital	5. No answer	2. No	Individual responsibility	3. Maybe	1. Cause, 3. Prevention, 4. Treatment options, 5. Government action	2. Used mask, 4. Sprayed or fumigated my home, 5. Washed hand for at least 20 seconds daily with soap, 6. Used sanitizer, 7. Avoided handshake and hugging, 8. Avoided touching objects at public places	5. I did not face any challenges or difficulties in taking action	1. Not applicable as I have already taken such measures	3. Sanitized the building or locality, 4. Stop going outside, 5. Created awareness, 7. Feed the needy people, 8. Stopped people for going outside
103	58	Male	3	7. Government Job	5. Higher education (post-graduate or above)	200000	mysore, karnataka	1. Urban	1. 0–10 kilometers	1. Yes	2. No	1. Yes, Please Mention the reason in other option…………	2. Last year	7. Newspapers and magazines, 9. Social Media (WhatsApp, Facebook etc), 10. TV	2. No	6. No answer	1. Fever, 2. Headache, 4. Cough, 6. Cough that lasts longer than three weeks, 7. Joint pain, 8. Chest pain	2. No	4. Touching surfaces or objects in a public place, 5. Through shaking hand, 6. Through animal contacts, 7. Through hugging people, 8. Through coughing and sneezing (e.g. airborne)	2. 8 hours	1. YES	1. Avoid shaking hands while greeting, 2. Covering mouth and nose properly when coughing or sneezing, 3. Washing hands properly after touching items in public places, 6. Wear full body covering clothes, 7. Covering mouth with a mask, 8. Abstain from sexual intercourse, 9. Keeping clean household environment, 11. Using alcohol-based sanitizers on hands	2. 6 feet-12 feet	3. Infected Individual, 4. exposed Individual, 6. Risk Individual	3. 14 days	2. No	1. Have plenty of rest, 2. Take medicine to lower the fever and reduce pain, 3. Drink a lot of fluids and take healthy diets, 4. Seek emergency treatment in Hospital, 5. There is no treatment available, 6. As advised by your family doctor	3. Elderly person / person of geriatric age or above 60 years, 4. Children below five years of age, 5. Health workers, 6. Anybody can get Coronavirus disease (Covid-19), 7. People with pre-existing medical conditions (such as asthma, diabetes, heart disease), 10. Traveler	8. Private doctor, 12. Internet, 15. International organizations (WHO, CDC)	4. Covid19	1. YES	1. Yes	2. No	5. It can kill people in your community	3. Low risk	1. Personal responsibility (individual), 2. Household head (head of the family), 3. Community Leader / religious leaders, 6. Local district administration, 7. National government, 8. State government, 9. International organizations (WHO)	1. Inform family member, 2. Inform local representative (Gram Pradhan, RWA etc.), 3. Go to hospital yourself, 4. Inform the local authority, 5. Get tested from Laboratory, 6. Go to self-isolation, 7. Go for self-quarantine	1. The doctor or another medical worker, 2. Spouse, 3. Parent, 4. Children, 5. Other family members, 6. Close friend	6. Yunani based treatment	3. Private Hospital	2. Agree	1. Yes	travellers frim foreign countries	1. Yes	2. Signs and symptoms, 3. Prevention, 4. Treatment options, 5. Government action, 7. Isolation/Quarantine	2. Used mask, 4. Sprayed or fumigated my home, 5. Washed hand for at least 20 seconds daily with soap, 6. Used sanitizer, 7. Avoided handshake and hugging, 8. Avoided touching objects at public places, 9. Avoided going outside of the home	5. I did not face any challenges or difficulties in taking action	1. Not applicable as I have already taken such measures	4. Stop going outside, 5. Created awareness, 8. Stopped people for going outside
104	27	Female	5	7. Government Job	5. Higher education (post-graduate or above)	50000	Pratap vihar,ghaziabad,uttrpradesh	2. Semi-urban	1. 0–10 kilometers	1. Yes	2. No	1. Yes, Please Mention the reason in other option…………	3. In the last few months (2-4)	1. Family members, 2. Relatives, 3. Friends, 6. Government announcement, 7. Newspapers and magazines, 8. Radio, 9. Social Media (WhatsApp, Facebook etc), 10. TV, 11. Brochures, posters and other printed materials, 12. Health workers at the health center	2. No	1. Seasonal fever	1. Fever, 4. Cough, 6. Cough that lasts longer than three weeks, 8. Chest pain	1. Yes	4. Touching surfaces or objects in a public place, 5. Through shaking hand, 7. Through hugging people, 8. Through coughing and sneezing (e.g. airborne), 10. From a blood transfusion, 11. From a dirty environment	2. 8 hours	2. NO	1. Avoid shaking hands while greeting, 2. Covering mouth and nose properly when coughing or sneezing, 3. Washing hands properly after touching items in public places, 4. Closing windows at home, 6. Wear full body covering clothes, 7. Covering mouth with a mask, 8. Abstain from sexual intercourse, 9. Keeping clean household environment, 11. Using alcohol-based sanitizers on hands	1. 3 feet -8 feet	3. Infected Individual, 4. exposed Individual, 6. Risk Individual	3. 14 days	2. No	4. Seek emergency treatment in Hospital	3. Elderly person / person of geriatric age or above 60 years, 6. Anybody can get Coronavirus disease (Covid-19), 7. People with pre-existing medical conditions (such as asthma, diabetes, heart disease), 10. Traveler	1. Family, 2. Friends or neighbours, 9. Television, 10. Posters, 11. Newspapers, 12. Internet, 13. Social media (WhatsApp, Facebook etc.), 14. National Government Organization (Ministry of Health and family welfare, Govt of India, ICMR), 15. International organizations (WHO, CDC)	4. Covid19	1. YES	1. Yes	1. Yes	1. It can kill you or member of your family	6. No answer	1. Personal responsibility (individual), 2. Household head (head of the family), 3. Community Leader / religious leaders, 4. Local healer / traditional healer/ faith Healer (Quack, Neem-Hakeem, Ojha), 7. National government, 8. State government, 9. International organizations (WHO), 10. God	3. Go to hospital yourself	3. Parent	5. Allopathy (English) based medicine and Hospitalization	1. Public hospital/ Government Hospital	3. Disagree	1. Yes	Nobody	1. Yes	4. Treatment options, 6. Consequences of having a virus, 7. Isolation/Quarantine	1. Wore covering clothes and gloves, 2. Used mask, 5. Washed hand for at least 20 seconds daily with soap, 6. Used sanitizer, 7. Avoided handshake and hugging, 8. Avoided touching objects at public places, 9. Avoided going outside of the home	2. Difficult to find money and resources to take preventive measures, 4. I had to overcome people around me who did not want me to take action	13. No answer	4. Stop going outside, 5. Created awareness, 6. Prayed to god, 8. Stopped people for going outside
105	28	Male	2	7. Government Job	5. Higher education (post-graduate or above)	50000	Delhi	1. Urban	1. 0–10 kilometers	1. Yes	2. No	1. Yes, Please Mention the reason in other option…………, To stop the spreading this virus to nearby people, bcoz it's a very contagious disease	3. In the last few months (2-4)	3. Friends, 7. Newspapers and magazines, 9. Social Media (WhatsApp, Facebook etc), 10. TV, 14. Teachers	2. No	1. Seasonal fever, 2. Viral fever, 3. Vector-borne disease (Dengue, chicken Guinea, Malaria, Kala-azar, Japanese Encephalitis etc.), 4. Coronavirus disease, 5. Cannot say	1. Fever, 4. Cough, 13. Shortness of breath, Body pain, dry cough, in some cases loss of tasting and smealing ability.	2. No	4. Touching surfaces or objects in a public place, 5. Through shaking hand, 7. Through hugging people, 8. Through coughing and sneezing (e.g. airborne)	4. Three days	1. YES	1. Avoid shaking hands while greeting, 2. Covering mouth and nose properly when coughing or sneezing, 3. Washing hands properly after touching items in public places, 4. Closing windows at home, 7. Covering mouth with a mask, 9. Keeping clean household environment, 11. Using alcohol-based sanitizers on hands, 12. Through good nutrition, By staying at home	Earlier it was 6 feet, but recently new guidelines talks about 8 feet atleast should be there	3. Infected Individual, 4. exposed Individual, 5. healthy Individual, 6. Risk Individual	3. 14 days	3. May be	1. Have plenty of rest, 2. Take medicine to lower the fever and reduce pain, 3. Drink a lot of fluids and take healthy diets, 4. Seek emergency treatment in Hospital, 6. As advised by your family doctor	1. Adult Males, 2. Adult Females, 3. Elderly person / person of geriatric age or above 60 years, 4. Children below five years of age, 5. Health workers, 6. Anybody can get Coronavirus disease (Covid-19), 7. People with pre-existing medical conditions (such as asthma, diabetes, heart disease), 8. People with disabilities, 9. Poor people (poverty-stricken), 10. Traveler	7. Health workers at the health center, 9. Television, 11. Newspapers, 12. Internet, 13. Social media (WhatsApp, Facebook etc.), 14. National Government Organization (Ministry of Health and family welfare, Govt of India, ICMR), 15. International organizations (WHO, CDC)	4. Covid19	1. YES	1. Yes	3. Maybe	4. It can make you or member of your family sick	3. Low risk	1. Personal responsibility (individual), 2. Household head (head of the family), 3. Community Leader / religious leaders, 4. Local healer / traditional healer/ faith Healer (Quack, Neem-Hakeem, Ojha), 5. Health workers, 6. Local district administration, 7. National government, 8. State government, 9. International organizations (WHO)	1. Inform family member, 2. Inform local representative (Gram Pradhan, RWA etc.), 3. Go to hospital yourself, 4. Inform the local authority, 5. Get tested from Laboratory, 6. Go to self-isolation, 7. Go for self-quarantine	1. The doctor or another medical worker, 2. Spouse, 3. Parent, 5. Other family members, 6. Close friend	5. Allopathy (English) based medicine and Hospitalization	1. Public hospital/ Government Hospital	4. Strongly disagree	2. No	Careless people who think nothing will be happened to them	1. Yes	1. Cause, 2. Signs and symptoms, 3. Prevention, 4. Treatment options, 5. Government action, 6. Consequences of having a virus, 7. Isolation/Quarantine, 8. I have enough information	1. Wore covering clothes and gloves, 2. Used mask, 5. Washed hand for at least 20 seconds daily with soap, 6. Used sanitizer, 7. Avoided handshake and hugging, 8. Avoided touching objects at public places, 9. Avoided going outside of the home	5. I did not face any challenges or difficulties in taking action	1. Not applicable as I have already taken such measures	1. Donated money to the government, 2. Donated money to other organizations, 4. Stop going outside, 5. Created awareness, 6. Prayed to god, 7. Feed the needy people, 8. Stopped people for going outside
106	28	Female	5	3. Student	5. Higher education (post-graduate or above)	200000	Delhi	1. Urban	1. 0–10 kilometers	1. Yes	2. No	1. Yes, Please Mention the reason in other option…………	2. Last year	7. Newspapers and magazines, 9. Social Media (WhatsApp, Facebook etc)	2. No	2. Viral fever	1. Fever, 2. Headache, 6. Cough that lasts longer than three weeks, 13. Shortness of breath	2. No	4. Touching surfaces or objects in a public place, 5. Through shaking hand, 8. Through coughing and sneezing (e.g. airborne)	Depends on type of object- plastic, cardboard, steel etc	1. YES	1. Avoid shaking hands while greeting, 2. Covering mouth and nose properly when coughing or sneezing, 3. Washing hands properly after touching items in public places, 7. Covering mouth with a mask, 11. Using alcohol-based sanitizers on hands, 12. Through good nutrition	1. 3 feet -8 feet	3. Infected Individual, 4. exposed Individual, 6. Risk Individual	3. 14 days	1. Yes	1. Have plenty of rest, 2. Take medicine to lower the fever and reduce pain, 3. Drink a lot of fluids and take healthy diets, 4. Seek emergency treatment in Hospital	3. Elderly person / person of geriatric age or above 60 years, 4. Children below five years of age, 5. Health workers, 7. People with pre-existing medical conditions (such as asthma, diabetes, heart disease), 10. Traveler	9. Television, 11. Newspapers, 14. National Government Organization (Ministry of Health and family welfare, Govt of India, ICMR), 15. International organizations (WHO, CDC)	4. Covid19	1. YES	1. Yes	1. Yes	6. It can disturb your economic condition	2. Medium risk	1. Personal responsibility (individual), 2. Household head (head of the family), 5. Health workers, 8. State government	3. Go to hospital yourself	1. The doctor or another medical worker	5. Allopathy (English) based medicine and Hospitalization	1. Public hospital/ Government Hospital	4. Strongly disagree	2. No	No comments	1. Yes	5. Government action	1. Wore covering clothes and gloves, 2. Used mask, 4. Sprayed or fumigated my home, 5. Washed hand for at least 20 seconds daily with soap, 6. Used sanitizer, 7. Avoided handshake and hugging, 8. Avoided touching objects at public places, 9. Avoided going outside of the home	5. I did not face any challenges or difficulties in taking action	1. Not applicable as I have already taken such measures	1. Donated money to the government, 5. Created awareness, 7. Feed the needy people
107	42	Female	4	7. Government Job	5. Higher education (post-graduate or above)		Haryana	1. Urban	1. 0–10 kilometers	1. Yes	2. No	1. Yes, Please Mention the reason in other option…………, To break the chain of infection	4. In the last few weeks (2-4)	1. Family members, 7. Newspapers and magazines, 9. Social Media (WhatsApp, Facebook etc), 10. TV	2. No	1. Seasonal fever, 2. Viral fever, 3. Vector-borne disease (Dengue, chicken Guinea, Malaria, Kala-azar, Japanese Encephalitis etc.), 4. Coronavirus disease, Fever can be due to many reasons, including exhaustion	1. Fever, 2. Headache, 4. Cough, 8. Chest pain, 13. Shortness of breath	2. No	4. Touching surfaces or objects in a public place, 5. Through shaking hand, 7. Through hugging people, 8. Through coughing and sneezing (e.g. airborne)	2. 8 hours	1. YES	1. Avoid shaking hands while greeting, 2. Covering mouth and nose properly when coughing or sneezing, 3. Washing hands properly after touching items in public places, 7. Covering mouth with a mask, 11. Using alcohol-based sanitizers on hands	2. 6 feet-12 feet	3. Infected Individual, 4. exposed Individual	3. 14 days	2. No	4. Seek emergency treatment in Hospital, Isolate oneself...... And seek help from govt. Appointed hospital.	6. Anybody can get Coronavirus disease (Covid-19)	9. Television, 11. Newspapers, 14. National Government Organization (Ministry of Health and family welfare, Govt of India, ICMR)	4. Covid19	1. YES	1. Yes	3. Maybe	We still don't have a solution to combating the virus.....	6. No answer	1. Personal responsibility (individual), 2. Household head (head of the family), 3. Community Leader / religious leaders, 6. Local district administration, 7. National government, 8. State government	1. Inform family member, 2. Inform local representative (Gram Pradhan, RWA etc.), 4. Inform the local authority, 5. Get tested from Laboratory, 6. Go to self-isolation, 8. Wait for symptoms for confirmation	1. The doctor or another medical worker, 2. Spouse, 3. Parent, 4. Children, 5. Other family members, 6. Close friend	9. Do not know	5. Other (specify)………	4. Strongly disagree	2. No	No body.... And everybody...... Any infected person (symptomatic or asymptomatic) can be the source...... But all exposed surfaces and people coming in contact can aid the spread....	1. Yes	2. Signs and symptoms, 6. Consequences of having a virus	1. Wore covering clothes and gloves, 2. Used mask, 3. Covered mouth with a simple cloth, 6. Used sanitizer, 9. Avoided going outside of the home	5. I did not face any challenges or difficulties in taking action	1. Not applicable as I have already taken such measures	4. Stop going outside, 8. Stopped people for going outside
108	33	Male	7	7. Government Job	5. Higher education (post-graduate or above)		Delhi	1. Urban	1. 0–10 kilometers	1. Yes	2. No	1. Yes, Please Mention the reason in other option…………	3. In the last few months (2-4)	9. Social Media (WhatsApp, Facebook etc), 10. TV	2. No	1. Seasonal fever, 2. Viral fever, 4. Coronavirus disease	1. Fever, 4. Cough, 5. Nausea, 8. Chest pain, 13. Shortness of breath	2. No	3. Through sexual intercourse, 4. Touching surfaces or objects in a public place, 5. Through shaking hand, 7. Through hugging people, 8. Through coughing and sneezing (e.g. airborne), 9. From breast milk, 10. From a blood transfusion, Some information is incomplete like sexual intercourse with affected or unaffected, it is not mentioned	6. Cannot say	1. YES	1. Avoid shaking hands while greeting, 2. Covering mouth and nose properly when coughing or sneezing, 3. Washing hands properly after touching items in public places, 6. Wear full body covering clothes, 7. Covering mouth with a mask, 9. Keeping clean household environment, 11. Using alcohol-based sanitizers on hands, 12. Through good nutrition	1. 3 feet -8 feet	3. Infected Individual, 4. exposed Individual, 6. Risk Individual	3. 14 days	2. No	4. Seek emergency treatment in Hospital, 6. As advised by your family doctor	6. Anybody can get Coronavirus disease (Covid-19)	14. National Government Organization (Ministry of Health and family welfare, Govt of India, ICMR), 15. International organizations (WHO, CDC)	4. Covid19	1. YES	1. Yes	3. Maybe	1. It can kill you or member of your family	2. Medium risk	1. Personal responsibility (individual)	1. Inform family member, 7. Go for self-quarantine	1. The doctor or another medical worker, 2. Spouse, 3. Parent	5. Allopathy (English) based medicine and Hospitalization	1. Public hospital/ Government Hospital	3. Disagree	2. No	Nobody, It happened unknowingly	1. Yes	5. Government action	2. Used mask, 3. Covered mouth with a simple cloth, 4. Sprayed or fumigated my home, 5. Washed hand for at least 20 seconds daily with soap, 6. Used sanitizer, 7. Avoided handshake and hugging, 8. Avoided touching objects at public places, 9. Avoided going outside of the home	3. Difficult to have access to necessary items (e.g. to buy mask or sanitizer), 5. I did not face any challenges or difficulties in taking action	1. Not applicable as I have already taken such measures	2. Donated money to other organizations, 4. Stop going outside, 5. Created awareness, 7. Feed the needy people, 8. Stopped people for going outside
109	27	Female	5	1. Unemployed	5. Higher education (post-graduate or above)	100000	Delhi	1. Urban	1. 0–10 kilometers	1. Yes	2. No	1. Yes, Please Mention the reason in other option…………, To control the spread of corona virus.	3. In the last few months (2-4)	1. Family members, 2. Relatives, 3. Friends, 5. Community meeting, 6. Government announcement, 7. Newspapers and magazines, 8. Radio, 9. Social Media (WhatsApp, Facebook etc), 10. TV	2. No	5. Cannot say	1. Fever, 4. Cough, 13. Shortness of breath	1. Yes	4. Touching surfaces or objects in a public place, 5. Through shaking hand, 7. Through hugging people, 8. Through coughing and sneezing (e.g. airborne), 11. From a dirty environment	3. 24 hours	1. YES	1. Avoid shaking hands while greeting, 2. Covering mouth and nose properly when coughing or sneezing, 3. Washing hands properly after touching items in public places, 7. Covering mouth with a mask, 9. Keeping clean household environment, 11. Using alcohol-based sanitizers on hands, 12. Through good nutrition	1. 3 feet -8 feet	3. Infected Individual, 4. exposed Individual, 6. Risk Individual	3. 14 days	1. Yes	1. Have plenty of rest, 2. Take medicine to lower the fever and reduce pain, 3. Drink a lot of fluids and take healthy diets, 4. Seek emergency treatment in Hospital	1. Adult Males, 2. Adult Females, 3. Elderly person / person of geriatric age or above 60 years, 4. Children below five years of age, 5. Health workers, 6. Anybody can get Coronavirus disease (Covid-19), 7. People with pre-existing medical conditions (such as asthma, diabetes, heart disease), 8. People with disabilities, 9. Poor people (poverty-stricken), 10. Traveler	7. Health workers at the health center, 14. National Government Organization (Ministry of Health and family welfare, Govt of India, ICMR), 15. International organizations (WHO, CDC)	4. Covid19	1. YES	1. Yes	3. Maybe	5. It can kill people in your community	3. Low risk	1. Personal responsibility (individual)	3. Go to hospital yourself, 6. Go to self-isolation, 7. Go for self-quarantine, 8. Wait for symptoms for confirmation	1. The doctor or another medical worker, 2. Spouse	2. Home rest without medicine	1. Public hospital/ Government Hospital	3. Disagree	2. No	Nobody in particular.	3. Maybe	8. I have enough information	2. Used mask, 3. Covered mouth with a simple cloth, 5. Washed hand for at least 20 seconds daily with soap, 6. Used sanitizer, 7. Avoided handshake and hugging, 8. Avoided touching objects at public places, 9. Avoided going outside of the home	5. I did not face any challenges or difficulties in taking action	1. Not applicable as I have already taken such measures	4. Stop going outside, 8. Stopped people for going outside
110	37	Female	6	7. Government Job	5. Higher education (post-graduate or above)	150000	Bengaluru	1. Urban	1. 0–10 kilometers	1. Yes	2. No	1. Yes, Please Mention the reason in other option…………	1. Many years ago	9. Social Media (WhatsApp, Facebook etc), Virology books during MSc Microbiology	2. No	1. Seasonal fever, 2. Viral fever, 3. Vector-borne disease (Dengue, chicken Guinea, Malaria, Kala-azar, Japanese Encephalitis etc.), 4. Coronavirus disease	1. Fever, 2. Headache, 6. Cough that lasts longer than three weeks, 7. Joint pain, 13. Shortness of breath	2. No	2. Drinking polluted water, 4. Touching surfaces or objects in a public place, 5. Through shaking hand, 7. Through hugging people, 8. Through coughing and sneezing (e.g. airborne)	3. 24 hours	1. YES	1. Avoid shaking hands while greeting, 2. Covering mouth and nose properly when coughing or sneezing, 3. Washing hands properly after touching items in public places, 6. Wear full body covering clothes, 9. Keeping clean household environment, 11. Using alcohol-based sanitizers on hands, 12. Through good nutrition	1. 3 feet -8 feet	3. Infected Individual, 4. exposed Individual, 6. Risk Individual	3. 14 days	2. No	2. Take medicine to lower the fever and reduce pain, 3. Drink a lot of fluids and take healthy diets, 4. Seek emergency treatment in Hospital	3. Elderly person / person of geriatric age or above 60 years, 4. Children below five years of age, 5. Health workers, 6. Anybody can get Coronavirus disease (Covid-19), 7. People with pre-existing medical conditions (such as asthma, diabetes, heart disease), 10. Traveler	7. Health workers at the health center, 14. National Government Organization (Ministry of Health and family welfare, Govt of India, ICMR), 15. International organizations (WHO, CDC)	4. Covid19	1. YES	1. Yes	1. Yes	5. It can kill people in your community	2. Medium risk	1. Personal responsibility (individual), 2. Household head (head of the family), 5. Health workers	2. Inform local representative (Gram Pradhan, RWA etc.), 7. Go for self-quarantine	1. The doctor or another medical worker, 2. Spouse	5. Allopathy (English) based medicine and Hospitalization	1. Public hospital/ Government Hospital	3. Disagree	2. No	Noody is responsible bit now people should play there part in controlling it by social distancing and self quarantine	3. Maybe	2. Signs and symptoms, 4. Treatment options, 5. Government action, 7. Isolation/Quarantine	1. Wore covering clothes and gloves, 3. Covered mouth with a simple cloth, 5. Washed hand for at least 20 seconds daily with soap, 6. Used sanitizer, 7. Avoided handshake and hugging, 8. Avoided touching objects at public places	5. I did not face any challenges or difficulties in taking action	3. I do not go outside of my house	1. Donated money to the government, 2. Donated money to other organizations, 3. Sanitized the building or locality, 4. Stop going outside, 5. Created awareness, 6. Prayed to god, 7. Feed the needy people
111	38	Female	4	7. Government Job	5. Higher education (post-graduate or above)	50000	New Delhi	1. Urban	1. 0–10 kilometers	1. Yes	2. No	1. Yes, Please Mention the reason in other option…………, Due to Corona virus infection	3. In the last few months (2-4)	7. Newspapers and magazines, 10. TV	2. No	1. Seasonal fever, 2. Viral fever, 3. Vector-borne disease (Dengue, chicken Guinea, Malaria, Kala-azar, Japanese Encephalitis etc.), 4. Coronavirus disease	1. Fever, 4. Cough, 13. Shortness of breath	1. Yes	4. Touching surfaces or objects in a public place, 5. Through shaking hand, 7. Through hugging people, 8. Through coughing and sneezing (e.g. airborne)	2. 8 hours	1. YES	1. Avoid shaking hands while greeting, 2. Covering mouth and nose properly when coughing or sneezing, 3. Washing hands properly after touching items in public places, 7. Covering mouth with a mask, 11. Using alcohol-based sanitizers on hands	1. 3 feet -8 feet	3. Infected Individual, 4. exposed Individual, 6. Risk Individual	5. 20 days	2. No	2. Take medicine to lower the fever and reduce pain, 4. Seek emergency treatment in Hospital	3. Elderly person / person of geriatric age or above 60 years, 4. Children below five years of age, 5. Health workers, 6. Anybody can get Coronavirus disease (Covid-19), 7. People with pre-existing medical conditions (such as asthma, diabetes, heart disease), 10. Traveler	6. ASHA/Midwife (ANM) of your Village or Locality, 7. Health workers at the health center, 14. National Government Organization (Ministry of Health and family welfare, Govt of India, ICMR), 15. International organizations (WHO, CDC)	4. Covid19	1. YES	1. Yes	1. Yes	5. It can kill people in your community	4. No risk	1. Personal responsibility (individual)	1. Inform family member, 4. Inform the local authority, 6. Go to self-isolation, 7. Go for self-quarantine	1. The doctor or another medical worker, 2. Spouse, 3. Parent, 4. Children, 5. Other family members	5. Allopathy (English) based medicine and Hospitalization	1. Public hospital/ Government Hospital	4. Strongly disagree	2. No	Individual who are not staying at home and disobeying the lockdown	1. Yes	1. Cause, 2. Signs and symptoms, 3. Prevention, 4. Treatment options, 5. Government action, 6. Consequences of having a virus, 7. Isolation/Quarantine	2. Used mask, 3. Covered mouth with a simple cloth, 5. Washed hand for at least 20 seconds daily with soap, 6. Used sanitizer, 7. Avoided handshake and hugging, 8. Avoided touching objects at public places, 9. Avoided going outside of the home	5. I did not face any challenges or difficulties in taking action	1. Not applicable as I have already taken such measures	4. Stop going outside, 7. Feed the needy people, 8. Stopped people for going outside
112	32	Male	3	1. Unemployed	5. Higher education (post-graduate or above)	10000	Imphal Manipur	1. Urban	2. 11–20 kilometers	1. Yes	2. No	1. Yes, Please Mention the reason in other option…………, to stop community break out	2. Last year	9. Social Media (WhatsApp, Facebook etc)	2. No	5. Cannot say	14. No answer	4. Do not know	5. Through shaking hand	6. Cannot say	1. YES	3. Washing hands properly after touching items in public places	1. 3 feet -8 feet	6. Risk Individual	3. 14 days	2. No	4. Seek emergency treatment in Hospital	6. Anybody can get Coronavirus disease (Covid-19)	7. Health workers at the health center	4. Covid19	3. MAY be	1. Yes	2. No	5. It can kill people in your community	3. Low risk	7. National government	7. Go for self-quarantine	1. The doctor or another medical worker	9. Do not know	4. Do not know	4. Strongly disagree	2. No	no cases reported till date	3. Maybe	2. Signs and symptoms, 3. Prevention, 4. Treatment options, 5. Government action	6. Used sanitizer, 7. Avoided handshake and hugging, 8. Avoided touching objects at public places, 9. Avoided going outside of the home	2. Difficult to find money and resources to take preventive measures, 3. Difficult to have access to necessary items (e.g. to buy mask or sanitizer), 4. I had to overcome people around me who did not want me to take action, 5. I did not face any challenges or difficulties in taking action	1. Not applicable as I have already taken such measures	4. Stop going outside, 5. Created awareness
113	35	Male	3	1. Unemployed	5. Higher education (post-graduate or above)	10000	PUDUCHERRY	3. Town	1. 0–10 kilometers	1. Yes	2. No	1. Yes, Please Mention the reason in other option…………	2. Last year	15. Other (please explain):, Internet	3. Do not know	1. Seasonal fever, 2. Viral fever, 3. Vector-borne disease (Dengue, chicken Guinea, Malaria, Kala-azar, Japanese Encephalitis etc.), 4. Coronavirus disease, 5. Cannot say	1. Fever, 4. Cough, 5. Nausea, 6. Cough that lasts longer than three weeks, 13. Shortness of breath	1. Yes	4. Touching surfaces or objects in a public place, 5. Through shaking hand, 7. Through hugging people, 8. Through coughing and sneezing (e.g. airborne), 11. From a dirty environment	5. More than four days	1. YES	1. Avoid shaking hands while greeting, 2. Covering mouth and nose properly when coughing or sneezing, 3. Washing hands properly after touching items in public places, 6. Wear full body covering clothes, 7. Covering mouth with a mask, 11. Using alcohol-based sanitizers on hands, 12. Through good nutrition	1. 3 feet -8 feet	3. Infected Individual, 4. exposed Individual	3. 14 days	1. Yes	4. Seek emergency treatment in Hospital	1. Adult Males, 2. Adult Females, 3. Elderly person / person of geriatric age or above 60 years, 4. Children below five years of age, 5. Health workers, 6. Anybody can get Coronavirus disease (Covid-19), 7. People with pre-existing medical conditions (such as asthma, diabetes, heart disease)	14. National Government Organization (Ministry of Health and family welfare, Govt of India, ICMR), 15. International organizations (WHO, CDC)	4. Covid19	1. YES	1. Yes	1. Yes	6. It can disturb your economic condition	3. Low risk	1. Personal responsibility (individual), 2. Household head (head of the family), 5. Health workers, 6. Local district administration, 7. National government, 8. State government, 9. International organizations (WHO)	2. Inform local representative (Gram Pradhan, RWA etc.), 3. Go to hospital yourself, 4. Inform the local authority, 5. Get tested from Laboratory	1. The doctor or another medical worker	5. Allopathy (English) based medicine and Hospitalization	1. Public hospital/ Government Hospital	1. Strongly agree	3. Maybe	The NRI people came from various country for the past January to till date	1. Yes	2. Signs and symptoms, 3. Prevention, 4. Treatment options, 6. Consequences of having a virus, 8. I have enough information	1. Wore covering clothes and gloves, 5. Washed hand for at least 20 seconds daily with soap, 6. Used sanitizer, 7. Avoided handshake and hugging, 8. Avoided touching objects at public places, 9. Avoided going outside of the home	2. Difficult to find money and resources to take preventive measures, 3. Difficult to have access to necessary items (e.g. to buy mask or sanitizer)	1. Not applicable as I have already taken such measures, 3. I do not go outside of my house	4. Stop going outside, 5. Created awareness, 8. Stopped people for going outside
114	28	Male	2	1. Unemployed	4. College (Graduation)		Bhubaneswar	1. Urban	1. 0–10 kilometers	1. Yes	2. No	1. Yes, Please Mention the reason in other option…………, Increased human to human transmission of Corona virus	3. In the last few months (2-4)	4. Neighbours, 7. Newspapers and magazines, 9. Social Media (WhatsApp, Facebook etc), 10. TV	2. No	6. No answer	1. Fever, 2. Headache, 4. Cough, 13. Shortness of breath	2. No	4. Touching surfaces or objects in a public place, 5. Through shaking hand, 7. Through hugging people, 8. Through coughing and sneezing (e.g. airborne)	1. 3 hours	1. YES	1. Avoid shaking hands while greeting, 2. Covering mouth and nose properly when coughing or sneezing, 3. Washing hands properly after touching items in public places, 7. Covering mouth with a mask, 11. Using alcohol-based sanitizers on hands	1. 3 feet -8 feet	3. Infected Individual, 4. exposed Individual, 6. Risk Individual	4. 15 days	2. No	4. Seek emergency treatment in Hospital	1. Adult Males, 2. Adult Females, 3. Elderly person / person of geriatric age or above 60 years, 5. Health workers, 6. Anybody can get Coronavirus disease (Covid-19), 10. Traveler	1. Family, 7. Health workers at the health center, 8. Private doctor	4. Covid19	1. YES	1. Yes	4. No answer	1. It can kill you or member of your family	3. Low risk	1. Personal responsibility (individual), 2. Household head (head of the family), 6. Local district administration, 7. National government, 8. State government	4. Inform the local authority, 6. Go to self-isolation, 7. Go for self-quarantine	1. The doctor or another medical worker	5. Allopathy (English) based medicine and Hospitalization	1. Public hospital/ Government Hospital	1. Strongly agree	2. No	travel from one state to another and foreign contries	3. Maybe	1. Cause, 2. Signs and symptoms, 3. Prevention, 5. Government action, 6. Consequences of having a virus, 7. Isolation/Quarantine	2. Used mask, 5. Washed hand for at least 20 seconds daily with soap, 6. Used sanitizer, 7. Avoided handshake and hugging, 9. Avoided going outside of the home	3. Difficult to have access to necessary items (e.g. to buy mask or sanitizer)	1. Not applicable as I have already taken such measures	1. Donated money to the government
115	28	Male	3	3. Student	5. Higher education (post-graduate or above)	60000	Delhi	3. Town	1. 0–10 kilometers	1. Yes	2. No	1. Yes, Please Mention the reason in other option…………, To stop transmission of corona virus	3. In the last few months (2-4)	7. Newspapers and magazines	2. No	2. Viral fever	1. Fever, 4. Cough, 13. Shortness of breath	2. No	4. Touching surfaces or objects in a public place, 5. Through shaking hand, 7. Through hugging people, 8. Through coughing and sneezing (e.g. airborne)	Upto 9 days	2. NO	1. Avoid shaking hands while greeting, 2. Covering mouth and nose properly when coughing or sneezing, 3. Washing hands properly after touching items in public places, 7. Covering mouth with a mask, 9. Keeping clean household environment, 11. Using alcohol-based sanitizers on hands	3ft is more than enough	3. Infected Individual, 6. Risk Individual	5. 20 days	2. No	1. Have plenty of rest, 3. Drink a lot of fluids and take healthy diets, 4. Seek emergency treatment in Hospital	3. Elderly person / person of geriatric age or above 60 years, 5. Health workers, 6. Anybody can get Coronavirus disease (Covid-19), 7. People with pre-existing medical conditions (such as asthma, diabetes, heart disease)	14. National Government Organization (Ministry of Health and family welfare, Govt of India, ICMR), 15. International organizations (WHO, CDC)	4. Covid19	4. Do not know	3. Maybe	2. No	Economically weakens the country and rate of progress	1. High risk	1. Personal responsibility (individual)	3. Go to hospital yourself, 4. Inform the local authority, 6. Go to self-isolation, 7. Go for self-quarantine	1. The doctor or another medical worker	5. Allopathy (English) based medicine and Hospitalization	1. Public hospital/ Government Hospital	4. Strongly disagree	2. No	Lack of responsibility among people living there	1. Yes	2. Signs and symptoms, 4. Treatment options, 7. Isolation/Quarantine	2. Used mask, 5. Washed hand for at least 20 seconds daily with soap, 6. Used sanitizer, 7. Avoided handshake and hugging, 8. Avoided touching objects at public places, 9. Avoided going outside of the home	3. Difficult to have access to necessary items (e.g. to buy mask or sanitizer)	13. No answer	4. Stop going outside, 5. Created awareness, 7. Feed the needy people, 8. Stopped people for going outside
116	30	Male	8	6. Private job	5. Higher education (post-graduate or above)	300000	Giroodi, Bansur, Alwar Rajasthan	4. Rural	1. 0–10 kilometers	1. Yes	2. No	1. Yes, Please Mention the reason in other option…………	2. Last year	7. Newspapers and magazines, 9. Social Media (WhatsApp, Facebook etc)	2. No	1. Seasonal fever, 2. Viral fever, 4. Coronavirus disease	1. Fever, 3. Rash, 4. Cough, 5. Nausea, 11. Diarrhoea, 13. Shortness of breath	2. No	4. Touching surfaces or objects in a public place, 5. Through shaking hand, 7. Through hugging people, 8. Through coughing and sneezing (e.g. airborne), 11. From a dirty environment	1. 3 hours	1. YES	1. Avoid shaking hands while greeting, 2. Covering mouth and nose properly when coughing or sneezing, 3. Washing hands properly after touching items in public places, 7. Covering mouth with a mask, 9. Keeping clean household environment	1. 3 feet -8 feet	3. Infected Individual, 4. exposed Individual	3. 14 days	2. No	4. Seek emergency treatment in Hospital	1. Adult Males, 2. Adult Females, 3. Elderly person / person of geriatric age or above 60 years, 4. Children below five years of age, 5. Health workers, 6. Anybody can get Coronavirus disease (Covid-19), 7. People with pre-existing medical conditions (such as asthma, diabetes, heart disease), 8. People with disabilities	6. ASHA/Midwife (ANM) of your Village or Locality, 11. Newspapers, 14. National Government Organization (Ministry of Health and family welfare, Govt of India, ICMR), 15. International organizations (WHO, CDC)	3. SARS-CoV-2	1. YES	1. Yes	1. Yes	6. It can disturb your economic condition	2. Medium risk	1. Personal responsibility (individual), 3. Community Leader / religious leaders, 5. Health workers, 7. National government, 8. State government	1. Inform family member, 4. Inform the local authority, 6. Go to self-isolation, 7. Go for self-quarantine, 8. Wait for symptoms for confirmation	1. The doctor or another medical worker	9. Do not know	1. Public hospital/ Government Hospital	1. Strongly agree	2. No	Markazhi Jamaat	1. Yes	2. Signs and symptoms, 3. Prevention, 5. Government action	2. Used mask, 5. Washed hand for at least 20 seconds daily with soap, 6. Used sanitizer, 7. Avoided handshake and hugging, 8. Avoided touching objects at public places, 9. Avoided going outside of the home	3. Difficult to have access to necessary items (e.g. to buy mask or sanitizer)	1. Not applicable as I have already taken such measures	4. Stop going outside, 5. Created awareness, 8. Stopped people for going outside
117	36	Male	9	7. Government Job	5. Higher education (post-graduate or above)	20000	Lucknow, Uttar Pradesh	1. Urban	1. 0–10 kilometers	1. Yes	2. No	1. Yes, Please Mention the reason in other option…………	1. Many years ago	7. Newspapers and magazines	2. No	No fever like symptoms has found in family member during this pandemic disease covid-19	1. Fever, 4. Cough, 13. Shortness of breath, Mostly respiratory illness is serious due large scale production of mucous in lungs that blocks proper maintenance of oxygen. Some times it has been noticed corana virus infected persons do not chractrized by fever like symptoms. However they are positive for viral infection.	3. Maybe	Virus can work only when it comes inside living system . Mainly transmitted through contact of infected surface or infected person via sneezing, cough droplets etc.	1. 3 hours	1. YES	1. Avoid shaking hands while greeting, 2. Covering mouth and nose properly when coughing or sneezing, 3. Washing hands properly after touching items in public places, 6. Wear full body covering clothes, 7. Covering mouth with a mask, 9. Keeping clean household environment, 11. Using alcohol-based sanitizers on hands	1. 3 feet -8 feet	6. Risk Individual	3. 14 days	2. No	1. Have plenty of rest, 3. Drink a lot of fluids and take healthy diets, 6. As advised by your family doctor	3. Elderly person / person of geriatric age or above 60 years, 6. Anybody can get Coronavirus disease (Covid-19), 7. People with pre-existing medical conditions (such as asthma, diabetes, heart disease), 10. Traveler	14. National Government Organization (Ministry of Health and family welfare, Govt of India, ICMR), 15. International organizations (WHO, CDC)	3. SARS-CoV-2	1. YES	1. Yes	2. No	Huge loss of human beings with recession of economy at country and global level	3. Low risk	1. Personal responsibility (individual), 6. Local district administration, 7. National government, 8. State government, 9. International organizations (WHO)	1. Inform family member, 4. Inform the local authority, 5. Get tested from Laboratory, 6. Go to self-isolation	1. The doctor or another medical worker	1. Herbal remedies/Ayurveda remedies	1. Public hospital/ Government Hospital	3. Disagree	1. Yes	Recently in over the years, out break of viral diseases have extended because of unusual exploitation of nature. This causes lot of mutational changes in genetic materials and result in origin of new strains. So, generally we all are responsible at global level for this.	1. Yes	4. Treatment options	2. Used mask, 5. Washed hand for at least 20 seconds daily with soap, 6. Used sanitizer, 7. Avoided handshake and hugging, 8. Avoided touching objects at public places, 9. Avoided going outside of the home	7. No answer	1. Not applicable as I have already taken such measures	1. Donated money to the government, 2. Donated money to other organizations, 4. Stop going outside, 5. Created awareness, 7. Feed the needy people, 8. Stopped people for going outside
118	33	Female	4	6. Private job	5. Higher education (post-graduate or above)	35000	Kolkata, WB	1. Urban	1. 0–10 kilometers	1. Yes	2. No	1. Yes, Please Mention the reason in other option…………, To Stop Covid19 outbreak in community	3. In the last few months (2-4)	10. TV	2. No	1. Seasonal fever	1. Fever, 4. Cough, 13. Shortness of breath	2. No	4. Touching surfaces or objects in a public place, 5. Through shaking hand, 6. Through animal contacts, 7. Through hugging people, 8. Through coughing and sneezing (e.g. airborne)	1. 3 hours	1. YES	1. Avoid shaking hands while greeting, 2. Covering mouth and nose properly when coughing or sneezing, 3. Washing hands properly after touching items in public places, 7. Covering mouth with a mask, 9. Keeping clean household environment, 11. Using alcohol-based sanitizers on hands, 12. Through good nutrition, 13. By praying	1. 3 feet -8 feet	3. Infected Individual, 6. Risk Individual	3. 14 days	2. No	1. Have plenty of rest, 2. Take medicine to lower the fever and reduce pain, 3. Drink a lot of fluids and take healthy diets, 4. Seek emergency treatment in Hospital	3. Elderly person / person of geriatric age or above 60 years, 4. Children below five years of age, 6. Anybody can get Coronavirus disease (Covid-19), 7. People with pre-existing medical conditions (such as asthma, diabetes, heart disease), 10. Traveler	9. Television, 11. Newspapers, 14. National Government Organization (Ministry of Health and family welfare, Govt of India, ICMR), 15. International organizations (WHO, CDC)	4. Covid19	1. YES	1. Yes	2. No	5. It can kill people in your community	3. Low risk	1. Personal responsibility (individual), 7. National government	1. Inform family member, 3. Go to hospital yourself, 4. Inform the local authority	3. Parent	5. Allopathy (English) based medicine and Hospitalization	1. Public hospital/ Government Hospital	4. Strongly disagree	2. No	People who disobey government advisory	1. Yes	4. Treatment options	1. Wore covering clothes and gloves, 3. Covered mouth with a simple cloth, 5. Washed hand for at least 20 seconds daily with soap, 7. Avoided handshake and hugging, 8. Avoided touching objects at public places	5. I did not face any challenges or difficulties in taking action	1. Not applicable as I have already taken such measures	4. Stop going outside, 5. Created awareness, 6. Prayed to god, 7. Feed the needy people, 8. Stopped people for going outside
119	57	Female	2	2. Housewife	4. College (Graduation)		Delhi	1. Urban	1. 0–10 kilometers	1. Yes	2. No	1. Yes, Please Mention the reason in other option…………, To stop coronavirus	2. Last year	6. Government announcement, 7. Newspapers and magazines	2. No	2. Viral fever, 5. Cannot say	1. Fever, 2. Headache, 4. Cough, 5. Nausea, 13. Shortness of breath	1. Yes	4. Touching surfaces or objects in a public place, 5. Through shaking hand, 8. Through coughing and sneezing (e.g. airborne)	5. More than four days	1. YES	1. Avoid shaking hands while greeting, 2. Covering mouth and nose properly when coughing or sneezing, 3. Washing hands properly after touching items in public places, 6. Wear full body covering clothes, 7. Covering mouth with a mask, 12. Through good nutrition	1. 3 feet -8 feet	3. Infected Individual, 4. exposed Individual	3. 14 days	3. May be	3. Drink a lot of fluids and take healthy diets, 4. Seek emergency treatment in Hospital, 6. As advised by your family doctor	3. Elderly person / person of geriatric age or above 60 years, 6. Anybody can get Coronavirus disease (Covid-19), 7. People with pre-existing medical conditions (such as asthma, diabetes, heart disease)	2. Friends or neighbours, 3. Local representatives (RWA, Gram Pradhan), 14. National Government Organization (Ministry of Health and family welfare, Govt of India, ICMR)	4. Covid19	2. NO	1. Yes	2. No	5. It can kill people in your community	1. High risk	1. Personal responsibility (individual), 3. Community Leader / religious leaders, 4. Local healer / traditional healer/ faith Healer (Quack, Neem-Hakeem, Ojha), 6. Local district administration, 7. National government, 8. State government	1. Inform family member, 2. Inform local representative (Gram Pradhan, RWA etc.), 3. Go to hospital yourself	1. The doctor or another medical worker, 2. Spouse, 3. Parent	2. Home rest without medicine	1. Public hospital/ Government Hospital	3. Disagree	5. No answer	Person individual	2. No	1. Cause, 2. Signs and symptoms, 3. Prevention, 4. Treatment options	2. Used mask, 5. Washed hand for at least 20 seconds daily with soap, 6. Used sanitizer, 7. Avoided handshake and hugging, 8. Avoided touching objects at public places, 9. Avoided going outside of the home, 10. Prayed to God	5. I did not face any challenges or difficulties in taking action	3. I do not go outside of my house	3. Sanitized the building or locality, 4. Stop going outside, 5. Created awareness, 6. Prayed to god
120	30	Male	3	3. Student	5. Higher education (post-graduate or above)		New Delhi	1. Urban	1. 0–10 kilometers	1. Yes	2. No	1. Yes, Please Mention the reason in other option…………	2. Last year	7. Newspapers and magazines, 9. Social Media (WhatsApp, Facebook etc)	2. No	1. Seasonal fever, 2. Viral fever, 3. Vector-borne disease (Dengue, chicken Guinea, Malaria, Kala-azar, Japanese Encephalitis etc.), 4. Coronavirus disease, 5. Cannot say	1. Fever, 2. Headache, 4. Cough, 11. Diarrhoea, 13. Shortness of breath	3. Maybe	3. Through sexual intercourse, 4. Touching surfaces or objects in a public place, 5. Through shaking hand, 7. Through hugging people, 8. Through coughing and sneezing (e.g. airborne), 9. From breast milk, 10. From a blood transfusion	3. 24 hours	1. YES	1. Avoid shaking hands while greeting, 2. Covering mouth and nose properly when coughing or sneezing, 3. Washing hands properly after touching items in public places, 7. Covering mouth with a mask, 9. Keeping clean household environment, 11. Using alcohol-based sanitizers on hands	1. 3 feet -8 feet	3. Infected Individual, 4. exposed Individual, 5. healthy Individual, 6. Risk Individual	3. 14 days	2. No	1. Have plenty of rest, 2. Take medicine to lower the fever and reduce pain, 3. Drink a lot of fluids and take healthy diets, 4. Seek emergency treatment in Hospital, 6. As advised by your family doctor	1. Adult Males, 2. Adult Females, 3. Elderly person / person of geriatric age or above 60 years, 4. Children below five years of age, 5. Health workers, 6. Anybody can get Coronavirus disease (Covid-19), 7. People with pre-existing medical conditions (such as asthma, diabetes, heart disease), 8. People with disabilities, 9. Poor people (poverty-stricken), 10. Traveler	7. Health workers at the health center, 8. Private doctor, 9. Television, 10. Posters, 11. Newspapers, 12. Internet, 14. National Government Organization (Ministry of Health and family welfare, Govt of India, ICMR), 15. International organizations (WHO, CDC)	3. SARS-CoV-2	1. YES	1. Yes	3. Maybe	I am concerned for my family as my father is currently recovering from TB, so he is most vulnerable. Also it can disturb our economic condition.	1. High risk	1. Personal responsibility (individual), 2. Household head (head of the family), 3. Community Leader / religious leaders, 5. Health workers, 6. Local district administration, 7. National government, 8. State government, 9. International organizations (WHO)	1. Inform family member, 2. Inform local representative (Gram Pradhan, RWA etc.), 3. Go to hospital yourself, 4. Inform the local authority, 5. Get tested from Laboratory, 6. Go to self-isolation, 7. Go for self-quarantine	1. The doctor or another medical worker, 3. Parent, 5. Other family members, 6. Close friend	5. Allopathy (English) based medicine and Hospitalization	1. Public hospital/ Government Hospital	4. Strongly disagree	2. No	As of now, I'm stuck in New Delhi. We never know who is infected and therefore we should avoid mass gathering. However, my state Nagaland has reported zero cases.	1. Yes	4. Treatment options, 5. Government action, 6. Consequences of having a virus	2. Used mask, 6. Used sanitizer, 8. Avoided touching objects at public places, 9. Avoided going outside of the home	5. I did not face any challenges or difficulties in taking action	1. Not applicable as I have already taken such measures, 3. I do not go outside of my house	4. Stop going outside
121	29	Female	7	3. Student	5. Higher education (post-graduate or above)	35000	Bihar	3. Town	1. 0–10 kilometers	1. Yes	2. No	1. Yes, Please Mention the reason in other option…………, Because of coronavirus infection	3. In the last few months (2-4)	9. Social Media (WhatsApp, Facebook etc)	2. No	1. Seasonal fever, 2. Viral fever, 4. Coronavirus disease	1. Fever, 4. Cough, 8. Chest pain, 13. Shortness of breath	1. Yes	4. Touching surfaces or objects in a public place, 5. Through shaking hand, 7. Through hugging people, 8. Through coughing and sneezing (e.g. airborne)	4. Three days	1. YES	1. Avoid shaking hands while greeting, 2. Covering mouth and nose properly when coughing or sneezing, 3. Washing hands properly after touching items in public places, 4. Closing windows at home, 7. Covering mouth with a mask, 9. Keeping clean household environment, 11. Using alcohol-based sanitizers on hands, 12. Through good nutrition	1. 3 feet -8 feet	3. Infected Individual, 6. Risk Individual	3. 14 days	2. No	2. Take medicine to lower the fever and reduce pain, 3. Drink a lot of fluids and take healthy diets	3. Elderly person / person of geriatric age or above 60 years, 6. Anybody can get Coronavirus disease (Covid-19)	9. Television, 11. Newspapers, 12. Internet, 13. Social media (WhatsApp, Facebook etc.), 14. National Government Organization (Ministry of Health and family welfare, Govt of India, ICMR), 15. International organizations (WHO, CDC)	4. Covid19	4. Do not know	1. Yes	2. No	5. It can kill people in your community	3. Low risk	1. Personal responsibility (individual), 3. Community Leader / religious leaders, 4. Local healer / traditional healer/ faith Healer (Quack, Neem-Hakeem, Ojha), 8. State government	1. Inform family member, 3. Go to hospital yourself, 7. Go for self-quarantine	1. The doctor or another medical worker, 3. Parent, 5. Other family members	9. Do not know	1. Public hospital/ Government Hospital	3. Disagree	2. No	Covid-19 effected people because of lack of knowledge	2. No	3. Prevention, 4. Treatment options, 5. Government action, 6. Consequences of having a virus, 7. Isolation/Quarantine	2. Used mask, 5. Washed hand for at least 20 seconds daily with soap, 6. Used sanitizer, 7. Avoided handshake and hugging, 9. Avoided going outside of the home	3. Difficult to have access to necessary items (e.g. to buy mask or sanitizer), 5. I did not face any challenges or difficulties in taking action	1. Not applicable as I have already taken such measures, 3. I do not go outside of my house	4. Stop going outside
122	31	Female	2	1. Unemployed	5. Higher education (post-graduate or above)		Delhi	1. Urban	1. 0–10 kilometers	1. Yes	2. No	1. Yes, Please Mention the reason in other option…………, coronavirus	2. Last year	7. Newspapers and magazines	2. No	2. Viral fever, 3. Vector-borne disease (Dengue, chicken Guinea, Malaria, Kala-azar, Japanese Encephalitis etc.), 4. Coronavirus disease	1. Fever, 2. Headache, 4. Cough, 6. Cough that lasts longer than three weeks, 8. Chest pain, 13. Shortness of breath	2. No	4. Touching surfaces or objects in a public place, 5. Through shaking hand, 7. Through hugging people, 8. Through coughing and sneezing (e.g. airborne), 11. From a dirty environment	3hrs to 6 days	1. YES	1. Avoid shaking hands while greeting, 2. Covering mouth and nose properly when coughing or sneezing, 3. Washing hands properly after touching items in public places, 7. Covering mouth with a mask, 9. Keeping clean household environment, 11. Using alcohol-based sanitizers on hands, 12. Through good nutrition	2. 6 feet-12 feet	3. Infected Individual, 4. exposed Individual, 6. Risk Individual	3. 14 days	2. No	quarantine yourself and inform to the health ministry through helpline number and do according to their advise.	6. Anybody can get Coronavirus disease (Covid-19)	14. National Government Organization (Ministry of Health and family welfare, Govt of India, ICMR), 15. International organizations (WHO, CDC)	4. Covid19	1. YES	1. Yes	3. Maybe	it can kill people in the country	4. No risk	1. Personal responsibility (individual), 2. Household head (head of the family), 6. Local district administration, 7. National government	1. Inform family member, 4. Inform the local authority, 5. Get tested from Laboratory, 7. Go for self-quarantine, 8. Wait for symptoms for confirmation	1. The doctor or another medical worker	5. Allopathy (English) based medicine and Hospitalization	1. Public hospital/ Government Hospital	4. Strongly disagree	2. No	People who know that they are a virus carrier, still dont follow the lockdown	1. Yes	3. Prevention, 4. Treatment options, 5. Government action, 8. I have enough information	2. Used mask, 5. Washed hand for at least 20 seconds daily with soap, 6. Used sanitizer, 7. Avoided handshake and hugging, 8. Avoided touching objects at public places, 9. Avoided going outside of the home	5. I did not face any challenges or difficulties in taking action	1. Not applicable as I have already taken such measures, 3. I do not go outside of my house	4. Stop going outside, 8. Stopped people for going outside
123	24	Male	3	3. Student	5. Higher education (post-graduate or above)	3000	Odisha	4. Rural	1. 0–10 kilometers	1. Yes	2. No	1. Yes, Please Mention the reason in other option…………	3. In the last few months (2-4)	10. TV	2. No	6. No answer	1. Fever, 2. Headache, 3. Rash, 4. Cough, 5. Nausea, 6. Cough that lasts longer than three weeks, 7. Joint pain, 8. Chest pain	2. No	5. Through shaking hand, 7. Through hugging people, 8. Through coughing and sneezing (e.g. airborne)	2. 8 hours	1. YES	1. Avoid shaking hands while greeting, 2. Covering mouth and nose properly when coughing or sneezing, 3. Washing hands properly after touching items in public places, 7. Covering mouth with a mask, 9. Keeping clean household environment, 11. Using alcohol-based sanitizers on hands	1. 3 feet -8 feet	3. Infected Individual	3. 14 days	3. May be	4. Seek emergency treatment in Hospital	3. Elderly person / person of geriatric age or above 60 years, 5. Health workers, 6. Anybody can get Coronavirus disease (Covid-19)	14. National Government Organization (Ministry of Health and family welfare, Govt of India, ICMR)	4. Covid19	1. YES	1. Yes	2. No	4. It can make you or member of your family sick	1. High risk	1. Personal responsibility (individual), 7. National government	3. Go to hospital yourself, 5. Get tested from Laboratory, 6. Go to self-isolation, 7. Go for self-quarantine	1. The doctor or another medical worker	9. Do not know	1. Public hospital/ Government Hospital	3. Disagree	3. Maybe	Infected person	1. Yes	1. Cause, 2. Signs and symptoms, 3. Prevention, 4. Treatment options, 5. Government action, 7. Isolation/Quarantine	1. Wore covering clothes and gloves, 2. Used mask, 5. Washed hand for at least 20 seconds daily with soap, 6. Used sanitizer, 7. Avoided handshake and hugging, 9. Avoided going outside of the home	2. Difficult to find money and resources to take preventive measures	8. I do not have the resources or access to preventative measures	3. Sanitized the building or locality, 4. Stop going outside, 5. Created awareness, 7. Feed the needy people, 8. Stopped people for going outside
124	27	Male	3	1. Unemployed	5. Higher education (post-graduate or above)	150000	New Delhi	1. Urban	1. 0–10 kilometers	1. Yes	2. No	1. Yes, Please Mention the reason in other option…………, To prevent community transmission of the virus	3. In the last few months (2-4)	7. Newspapers and magazines, 9. Social Media (WhatsApp, Facebook etc), 10. TV	2. No	1. Seasonal fever, 2. Viral fever, 3. Vector-borne disease (Dengue, chicken Guinea, Malaria, Kala-azar, Japanese Encephalitis etc.)	1. Fever, 4. Cough, 13. Shortness of breath	2. No	4. Touching surfaces or objects in a public place, 5. Through shaking hand, 7. Through hugging people, 8. Through coughing and sneezing (e.g. airborne)	1. 3 hours	1. YES	1. Avoid shaking hands while greeting, 2. Covering mouth and nose properly when coughing or sneezing, 3. Washing hands properly after touching items in public places, 7. Covering mouth with a mask, 9. Keeping clean household environment, 11. Using alcohol-based sanitizers on hands	1. 3 feet -8 feet	3. Infected Individual, 4. exposed Individual	3. 14 days	2. No	3. Drink a lot of fluids and take healthy diets, 5. There is no treatment available	6. Anybody can get Coronavirus disease (Covid-19)	7. Health workers at the health center, 8. Private doctor, 14. National Government Organization (Ministry of Health and family welfare, Govt of India, ICMR), 15. International organizations (WHO, CDC)	3. SARS-CoV-2	1. YES	1. Yes	2. No	1. It can kill you or member of your family	4. No risk	1. Personal responsibility (individual), 5. Health workers, 6. Local district administration, 7. National government, 8. State government	6. Go to self-isolation, 7. Go for self-quarantine	1. The doctor or another medical worker, 3. Parent, 6. Close friend	9. Do not know	1. Public hospital/ Government Hospital	3. Disagree	2. No	Individuals themselves	1. Yes	4. Treatment options	2. Used mask, 5. Washed hand for at least 20 seconds daily with soap, 6. Used sanitizer, 7. Avoided handshake and hugging, 9. Avoided going outside of the home	7. No answer	1. Not applicable as I have already taken such measures	4. Stop going outside
125	25	Male	1	3. Student	5. Higher education (post-graduate or above)	40000	Bikaner	1. Urban	1. 0–10 kilometers	1. Yes	2. No	1. Yes, Please Mention the reason in other option…………, Quarantine and physical distancing will help to flatten the curve of covid-19	2. Last year	15. Other (please explain):, Nature podcast	2. No	1. Seasonal fever, 2. Viral fever	1. Fever, 4. Cough, 13. Shortness of breath	2. No	4. Touching surfaces or objects in a public place, 5. Through shaking hand, 7. Through hugging people, 8. Through coughing and sneezing (e.g. airborne)	3. 24 hours	1. YES	1. Avoid shaking hands while greeting, 2. Covering mouth and nose properly when coughing or sneezing, 3. Washing hands properly after touching items in public places, 6. Wear full body covering clothes, 7. Covering mouth with a mask, 11. Using alcohol-based sanitizers on hands	1. 3 feet -8 feet	3. Infected Individual, 4. exposed Individual, 6. Risk Individual	3. 14 days	2. No	4. Seek emergency treatment in Hospital	3. Elderly person / person of geriatric age or above 60 years, 5. Health workers, 6. Anybody can get Coronavirus disease (Covid-19), 7. People with pre-existing medical conditions (such as asthma, diabetes, heart disease), 10. Traveler	14. National Government Organization (Ministry of Health and family welfare, Govt of India, ICMR), 15. International organizations (WHO, CDC)	3. SARS-CoV-2	1. YES	1. Yes	1. Yes	1. It can kill you or member of your family	3. Low risk	1. Personal responsibility (individual)	4. Inform the local authority, 6. Go to self-isolation, 7. Go for self-quarantine	1. The doctor or another medical worker, 2. Spouse, 3. Parent, 4. Children, 5. Other family members, 6. Close friend	5. Allopathy (English) based medicine and Hospitalization	1. Public hospital/ Government Hospital	4. Strongly disagree	2. No	Muslim	1. Yes	4. Treatment options, 5. Government action	1. Wore covering clothes and gloves, 2. Used mask, 5. Washed hand for at least 20 seconds daily with soap, 6. Used sanitizer, 7. Avoided handshake and hugging, 8. Avoided touching objects at public places, 9. Avoided going outside of the home	2. Difficult to find money and resources to take preventive measures	13. No answer	1. Donated money to the government, 3. Sanitized the building or locality, 4. Stop going outside, 5. Created awareness, 7. Feed the needy people, 8. Stopped people for going outside
126	28	Male	8	3. Student	5. Higher education (post-graduate or above)	40000	delhi	1. Urban	1. 0–10 kilometers	1. Yes	2. No	1. Yes, Please Mention the reason in other option…………	3. In the last few months (2-4)	6. Government announcement, 7. Newspapers and magazines, 9. Social Media (WhatsApp, Facebook etc), 10. TV	2. No	1. Seasonal fever, 2. Viral fever, 3. Vector-borne disease (Dengue, chicken Guinea, Malaria, Kala-azar, Japanese Encephalitis etc.), 4. Coronavirus disease	1. Fever, 2. Headache, 4. Cough, 6. Cough that lasts longer than three weeks, 13. Shortness of breath	1. Yes	4. Touching surfaces or objects in a public place, 5. Through shaking hand, 6. Through animal contacts, 7. Through hugging people	2. 8 hours	1. YES	1. Avoid shaking hands while greeting, 2. Covering mouth and nose properly when coughing or sneezing, 3. Washing hands properly after touching items in public places, 4. Closing windows at home, 6. Wear full body covering clothes, 7. Covering mouth with a mask, 11. Using alcohol-based sanitizers on hands, 12. Through good nutrition	1. 3 feet -8 feet	3. Infected Individual, 4. exposed Individual	3. 14 days	2. No	1. Have plenty of rest, 3. Drink a lot of fluids and take healthy diets, 4. Seek emergency treatment in Hospital	1. Adult Males, 2. Adult Females, 3. Elderly person / person of geriatric age or above 60 years, 4. Children below five years of age, 5. Health workers, 6. Anybody can get Coronavirus disease (Covid-19), 7. People with pre-existing medical conditions (such as asthma, diabetes, heart disease), 8. People with disabilities, 9. Poor people (poverty-stricken), 10. Traveler	9. Television, 12. Internet, 13. Social media (WhatsApp, Facebook etc.), 14. National Government Organization (Ministry of Health and family welfare, Govt of India, ICMR)	4. Covid19	1. YES	1. Yes	2. No	5. It can kill people in your community	3. Low risk	1. Personal responsibility (individual), 5. Health workers, 6. Local district administration, 7. National government, 8. State government	1. Inform family member, 4. Inform the local authority, 5. Get tested from Laboratory, 7. Go for self-quarantine	1. The doctor or another medical worker	5. Allopathy (English) based medicine and Hospitalization	1. Public hospital/ Government Hospital	4. Strongly disagree	2. No	Tablighi Jamaat	3. Maybe	8. I have enough information	1. Wore covering clothes and gloves, 2. Used mask, 5. Washed hand for at least 20 seconds daily with soap, 7. Avoided handshake and hugging, 8. Avoided touching objects at public places, 9. Avoided going outside of the home	4. I had to overcome people around me who did not want me to take action	1. Not applicable as I have already taken such measures	4. Stop going outside, 5. Created awareness, 8. Stopped people for going outside
127	32	Male	3	6. Private job	5. Higher education (post-graduate or above)		Mumbai, India	2. Semi-urban	1. 0–10 kilometers	1. Yes	2. No	1. Yes, Please Mention the reason in other option…………, Due to CORONAVIRUS Pandemic	3. In the last few months (2-4)	6. Government announcement, 7. Newspapers and magazines	2. No	1. Seasonal fever, 2. Viral fever, 3. Vector-borne disease (Dengue, chicken Guinea, Malaria, Kala-azar, Japanese Encephalitis etc.), 4. Coronavirus disease	1. Fever, 2. Headache, 8. Chest pain, 13. Shortness of breath	3. Maybe	4. Touching surfaces or objects in a public place, 5. Through shaking hand, 6. Through animal contacts, 7. Through hugging people, 8. Through coughing and sneezing (e.g. airborne), Infected person	4. Three days	2. NO	1. Avoid shaking hands while greeting, 2. Covering mouth and nose properly when coughing or sneezing, 3. Washing hands properly after touching items in public places, 7. Covering mouth with a mask, 11. Using alcohol-based sanitizers on hands, 12. Through good nutrition	2. 6 feet-12 feet	3. Infected Individual, 4. exposed Individual	3. 14 days	2. No	4. Seek emergency treatment in Hospital, 5. There is no treatment available	1. Adult Males, 2. Adult Females, 3. Elderly person / person of geriatric age or above 60 years, 4. Children below five years of age, 5. Health workers, 6. Anybody can get Coronavirus disease (Covid-19), 7. People with pre-existing medical conditions (such as asthma, diabetes, heart disease), 8. People with disabilities, 9. Poor people (poverty-stricken), 10. Traveler	6. ASHA/Midwife (ANM) of your Village or Locality, 7. Health workers at the health center, 8. Private doctor, 14. National Government Organization (Ministry of Health and family welfare, Govt of India, ICMR), 15. International organizations (WHO, CDC)	4. Covid19	3. MAY be	1. Yes	1. Yes	1. It can kill you or member of your family	1. High risk	1. Personal responsibility (individual)	1. Inform family member, 2. Inform local representative (Gram Pradhan, RWA etc.), 3. Go to hospital yourself, 4. Inform the local authority, 5. Get tested from Laboratory, 6. Go to self-isolation, 7. Go for self-quarantine, 8. Wait for symptoms for confirmation	1. The doctor or another medical worker, 2. Spouse, 3. Parent, 4. Children, 5. Other family members, 6. Close friend	5. Allopathy (English) based medicine and Hospitalization	1. Public hospital/ Government Hospital	4. Strongly disagree	2. No	Infected person who are mostly Muslims	3. Maybe	1. Cause, 3. Prevention, 4. Treatment options, 5. Government action	1. Wore covering clothes and gloves, 2. Used mask, 5. Washed hand for at least 20 seconds daily with soap, 6. Used sanitizer, 7. Avoided handshake and hugging, 8. Avoided touching objects at public places, 9. Avoided going outside of the home	6. Not applicable as I did not take any action	1. Not applicable as I have already taken such measures	1. Donated money to the government, 4. Stop going outside, 5. Created awareness, 8. Stopped people for going outside
128	27	Female	4	3. Student	5. Higher education (post-graduate or above)	400000	New Delhi, Delhi	1. Urban	1. 0–10 kilometers	1. Yes	2. No	1. Yes, Please Mention the reason in other option…………, To prevent Coronavirus community transmission	3. In the last few months (2-4)	1. Family members, 2. Relatives, 3. Friends, 6. Government announcement, 7. Newspapers and magazines, 9. Social Media (WhatsApp, Facebook etc), 10. TV, 11. Brochures, posters and other printed materials, 14. Teachers	2. No	6. No answer	1. Fever, 4. Cough, 7. Joint pain, 13. Shortness of breath	3. Maybe	4. Touching surfaces or objects in a public place, 5. Through shaking hand, 8. Through coughing and sneezing (e.g. airborne)	2. 8 hours	1. YES	1. Avoid shaking hands while greeting, 2. Covering mouth and nose properly when coughing or sneezing, 3. Washing hands properly after touching items in public places, 7. Covering mouth with a mask, 11. Using alcohol-based sanitizers on hands	1. 3 feet -8 feet	3. Infected Individual	3. 14 days	1. Yes	4. Seek emergency treatment in Hospital	6. Anybody can get Coronavirus disease (Covid-19), 7. People with pre-existing medical conditions (such as asthma, diabetes, heart disease), 10. Traveler	7. Health workers at the health center, 11. Newspapers, 14. National Government Organization (Ministry of Health and family welfare, Govt of India, ICMR), 15. International organizations (WHO, CDC)	4. Covid19	1. YES	1. Yes	3. Maybe	4. It can make you or member of your family sick	2. Medium risk	1. Personal responsibility (individual), 5. Health workers, 7. National government, 8. State government, 9. International organizations (WHO)	1. Inform family member, 6. Go to self-isolation, 7. Go for self-quarantine	1. The doctor or another medical worker, 3. Parent, 5. Other family members	9. Do not know	3. Private Hospital	4. Strongly disagree	2. No	Those who forgot to wash their and did not cover their face with mask.	1. Yes	1. Cause, 2. Signs and symptoms, 3. Prevention, 4. Treatment options, 5. Government action, 7. Isolation/Quarantine	2. Used mask, 5. Washed hand for at least 20 seconds daily with soap, 6. Used sanitizer, 7. Avoided handshake and hugging, 8. Avoided touching objects at public places, 9. Avoided going outside of the home	There was no difficulty or challenges	13. No answer	2. Donated money to other organizations, 4. Stop going outside, 5. Created awareness, 8. Stopped people for going outside
129	26	Male	3	3. Student	5. Higher education (post-graduate or above)	20000	Muzaffarnagar	2. Semi-urban	1. 0–10 kilometers	1. Yes	2. No	1. Yes, Please Mention the reason in other option…………, In order to prevent community transmission and isolate cases.	3. In the last few months (2-4)	7. Newspapers and magazines, 9. Social Media (WhatsApp, Facebook etc)	2. No	1. Seasonal fever, 2. Viral fever	1. Fever, 4. Cough, 8. Chest pain, 13. Shortness of breath	2. No	3. Through sexual intercourse, 4. Touching surfaces or objects in a public place, 5. Through shaking hand, 7. Through hugging people, 8. Through coughing and sneezing (e.g. airborne), 10. From a blood transfusion	2. 8 hours	1. YES	1. Avoid shaking hands while greeting, 2. Covering mouth and nose properly when coughing or sneezing, 3. Washing hands properly after touching items in public places, 4. Closing windows at home, 7. Covering mouth with a mask, 9. Keeping clean household environment, 11. Using alcohol-based sanitizers on hands, 12. Through good nutrition	1. 3 feet -8 feet	3. Infected Individual, 4. exposed Individual, 6. Risk Individual	4. 15 days	2. No	1. Have plenty of rest, 2. Take medicine to lower the fever and reduce pain, 3. Drink a lot of fluids and take healthy diets, 4. Seek emergency treatment in Hospital	1. Adult Males, 2. Adult Females, 3. Elderly person / person of geriatric age or above 60 years, 4. Children below five years of age, 5. Health workers, 6. Anybody can get Coronavirus disease (Covid-19), 7. People with pre-existing medical conditions (such as asthma, diabetes, heart disease), 8. People with disabilities, 9. Poor people (poverty-stricken), 10. Traveler	7. Health workers at the health center, 11. Newspapers, 14. National Government Organization (Ministry of Health and family welfare, Govt of India, ICMR), 15. International organizations (WHO, CDC)	4. Covid19	1. YES	1. Yes	2. No	1. It can kill you or member of your family	3. Low risk	1. Personal responsibility (individual), 2. Household head (head of the family), 3. Community Leader / religious leaders, 5. Health workers, 6. Local district administration, 7. National government, 8. State government	3. Go to hospital yourself, 4. Inform the local authority, 5. Get tested from Laboratory, 6. Go to self-isolation, 7. Go for self-quarantine, 8. Wait for symptoms for confirmation	1. The doctor or another medical worker	9. Do not know	1. Public hospital/ Government Hospital	4. Strongly disagree	2. No	The members of Tablighi jamat who particiapted in markaz at hazrat nizamuddin	1. Yes	1. Cause, 2. Signs and symptoms, 3. Prevention, 4. Treatment options, 5. Government action, 6. Consequences of having a virus, 7. Isolation/Quarantine	1. Wore covering clothes and gloves, 2. Used mask, 5. Washed hand for at least 20 seconds daily with soap, 6. Used sanitizer, 7. Avoided handshake and hugging, 8. Avoided touching objects at public places, 9. Avoided going outside of the home	5. I did not face any challenges or difficulties in taking action	1. Not applicable as I have already taken such measures	1. Donated money to the government, 4. Stop going outside, 5. Created awareness, 7. Feed the needy people
130	26	Female	3	3. Student	5. Higher education (post-graduate or above)	80000	Delhi	1. Urban	1. 0–10 kilometers	1. Yes	2. No	1. Yes, Please Mention the reason in other option…………	2. Last year	9. Social Media (WhatsApp, Facebook etc)	2. No	1. Seasonal fever	1. Fever, 4. Cough, 6. Cough that lasts longer than three weeks	2. No	4. Touching surfaces or objects in a public place, 5. Through shaking hand, 8. Through coughing and sneezing (e.g. airborne)	6. Cannot say	1. YES	1. Avoid shaking hands while greeting, 2. Covering mouth and nose properly when coughing or sneezing, 3. Washing hands properly after touching items in public places, 4. Closing windows at home, 7. Covering mouth with a mask, 9. Keeping clean household environment, 11. Using alcohol-based sanitizers on hands, 12. Through good nutrition	1. 3 feet -8 feet	3. Infected Individual, 4. exposed Individual, 6. Risk Individual	3. 14 days	4. No answer	4. Seek emergency treatment in Hospital	6. Anybody can get Coronavirus disease (Covid-19)	7. Health workers at the health center, 9. Television, 11. Newspapers, 14. National Government Organization (Ministry of Health and family welfare, Govt of India, ICMR), 15. International organizations (WHO, CDC)	3. SARS-CoV-2	3. MAY be	1. Yes	2. No	1. It can kill you or member of your family	3. Low risk	1. Personal responsibility (individual), 2. Household head (head of the family), 5. Health workers, 6. Local district administration, 7. National government, 8. State government, 9. International organizations (WHO)	1. Inform family member, 4. Inform the local authority, 5. Get tested from Laboratory, 6. Go to self-isolation, 7. Go for self-quarantine	1. The doctor or another medical worker, 3. Parent, 5. Other family members, 6. Close friend	5. Allopathy (English) based medicine and Hospitalization	1. Public hospital/ Government Hospital	4. Strongly disagree	2. No	No one yet	3. Maybe	1. Cause, 2. Signs and symptoms, 3. Prevention, 4. Treatment options, 5. Government action, 7. Isolation/Quarantine	1. Wore covering clothes and gloves, 2. Used mask, 3. Covered mouth with a simple cloth, 5. Washed hand for at least 20 seconds daily with soap, 6. Used sanitizer, 7. Avoided handshake and hugging, 8. Avoided touching objects at public places, 9. Avoided going outside of the home	3. Difficult to have access to necessary items (e.g. to buy mask or sanitizer)	13. No answer	4. Stop going outside
131	26	Female	5	3. Student	5. Higher education (post-graduate or above)		Delhi, new delhi	2. Semi-urban	1. 0–10 kilometers	1. Yes	2. No	1. Yes, Please Mention the reason in other option…………, To stop the spread and restrict the number of affected persons	2. Last year	9. Social Media (WhatsApp, Facebook etc)	2. No	1. Seasonal fever, 4. Coronavirus disease, 5. Cannot say	1. Fever, 2. Headache, 4. Cough, 13. Shortness of breath	2. No	4. Touching surfaces or objects in a public place, 5. Through shaking hand, 7. Through hugging people, 8. Through coughing and sneezing (e.g. airborne)	7. Do not know	1. YES	1. Avoid shaking hands while greeting, 2. Covering mouth and nose properly when coughing or sneezing, 3. Washing hands properly after touching items in public places, 7. Covering mouth with a mask, 9. Keeping clean household environment	1. 3 feet -8 feet	1. Did not listen the word Quarantine, 2. Heard the word, but don’t know the meaning, 3. Infected Individual, 4. exposed Individual, 5. healthy Individual, 6. Risk Individual	3. 14 days	2. No	4. Seek emergency treatment in Hospital	6. Anybody can get Coronavirus disease (Covid-19)	12. Internet, 14. National Government Organization (Ministry of Health and family welfare, Govt of India, ICMR), 15. International organizations (WHO, CDC)	4. Covid19	1. YES	1. Yes	2. No	6. It can disturb your economic condition	3. Low risk	1. Personal responsibility (individual), 2. Household head (head of the family), 7. National government, 8. State government	4. Inform the local authority, 5. Get tested from Laboratory, 6. Go to self-isolation	1. The doctor or another medical worker, 3. Parent	5. Allopathy (English) based medicine and Hospitalization	4. Do not know	4. Strongly disagree	2. No	I don't held anybody responsible. It spread because people were not ready and they were not aware of the situation.	1. Yes	4. Treatment options, 5. Government action, 6. Consequences of having a virus	2. Used mask, 5. Washed hand for at least 20 seconds daily with soap, 6. Used sanitizer, 7. Avoided handshake and hugging, 8. Avoided touching objects at public places, 9. Avoided going outside of the home	2. Difficult to find money and resources to take preventive measures, 5. I did not face any challenges or difficulties in taking action	1. Not applicable as I have already taken such measures	2. Donated money to other organizations, 4. Stop going outside, 5. Created awareness, 8. Stopped people for going outside
132	31	Male	9	6. Private job	4. College (Graduation)	70000	Tuensang Nagaland	3. Town	1. 0–10 kilometers	1. Yes	2. No	1. Yes, Please Mention the reason in other option…………, Specially to avoid physical distancing owing to the alarming rising cases of COVID-19	2. Last year	1. Family members, 2. Relatives, 3. Friends, 6. Government announcement, 7. Newspapers and magazines, 8. Radio, 9. Social Media (WhatsApp, Facebook etc)	2. No	1. Seasonal fever, 2. Viral fever, 3. Vector-borne disease (Dengue, chicken Guinea, Malaria, Kala-azar, Japanese Encephalitis etc.), 4. Coronavirus disease	1. Fever, 6. Cough that lasts longer than three weeks, 13. Shortness of breath	1. Yes	4. Touching surfaces or objects in a public place, 5. Through shaking hand, 6. Through animal contacts, 7. Through hugging people, 8. Through coughing and sneezing (e.g. airborne), 11. From a dirty environment	6. Cannot say	1. YES	1. Avoid shaking hands while greeting, 2. Covering mouth and nose properly when coughing or sneezing, 3. Washing hands properly after touching items in public places, 4. Closing windows at home, 7. Covering mouth with a mask, 9. Keeping clean household environment, 11. Using alcohol-based sanitizers on hands, 12. Through good nutrition, 13. By praying	1. 3 feet -8 feet	3. Infected Individual, 4. exposed Individual, 6. Risk Individual	3. 14 days	1. Yes	1. Have plenty of rest, 3. Drink a lot of fluids and take healthy diets, 4. Seek emergency treatment in Hospital, 6. As advised by your family doctor	1. Adult Males, 2. Adult Females, 3. Elderly person / person of geriatric age or above 60 years, 4. Children below five years of age, 5. Health workers, 6. Anybody can get Coronavirus disease (Covid-19), 7. People with pre-existing medical conditions (such as asthma, diabetes, heart disease), 8. People with disabilities, 9. Poor people (poverty-stricken), 10. Traveler	14. National Government Organization (Ministry of Health and family welfare, Govt of India, ICMR), 15. International organizations (WHO, CDC)	4. Covid19	1. YES	1. Yes	2. No	It is an overall disaster	3. Low risk	1. Personal responsibility (individual), 2. Household head (head of the family), 3. Community Leader / religious leaders, 4. Local healer / traditional healer/ faith Healer (Quack, Neem-Hakeem, Ojha), 5. Health workers, 6. Local district administration, 7. National government, 8. State government, 9. International organizations (WHO), 10. God	1. Inform family member, 2. Inform local representative (Gram Pradhan, RWA etc.), 3. Go to hospital yourself, 4. Inform the local authority, 5. Get tested from Laboratory, 7. Go for self-quarantine	1. The doctor or another medical worker, 2. Spouse, 3. Parent, 4. Children, 5. Other family members, 6. Close friend	5. Allopathy (English) based medicine and Hospitalization	5. Other (specify)………	4. Strongly disagree	2. No	Ignorant person	1. Yes	4. Treatment options, 5. Government action	2. Used mask, 5. Washed hand for at least 20 seconds daily with soap, 6. Used sanitizer, 7. Avoided handshake and hugging, 8. Avoided touching objects at public places, 9. Avoided going outside of the home, 10. Prayed to God	2. Difficult to find money and resources to take preventive measures, 3. Difficult to have access to necessary items (e.g. to buy mask or sanitizer)	1. Not applicable as I have already taken such measures	2. Donated money to other organizations, 3. Sanitized the building or locality, 4. Stop going outside, 5. Created awareness, 6. Prayed to god, 7. Feed the needy people, 8. Stopped people for going outside
133	31	Male	4	7. Government Job	4. College (Graduation)	35000	Dimapur, Nagaland	2. Semi-urban	1. 0–10 kilometers	1. Yes	2. No	3. Do Not Know	3. In the last few months (2-4)	7. Newspapers and magazines, 9. Social Media (WhatsApp, Facebook etc), 13. Religious leaders	2. No	5. Cannot say	1. Fever, 4. Cough, 9. Vomiting, 11. Diarrhoea, 13. Shortness of breath	2. No	3. Through sexual intercourse, 4. Touching surfaces or objects in a public place, 5. Through shaking hand, 7. Through hugging people, 8. Through coughing and sneezing (e.g. airborne), 9. From breast milk, 10. From a blood transfusion	6. Cannot say	2. NO	1. Avoid shaking hands while greeting, 2. Covering mouth and nose properly when coughing or sneezing, 3. Washing hands properly after touching items in public places, 6. Wear full body covering clothes, 7. Covering mouth with a mask, 8. Abstain from sexual intercourse, 11. Using alcohol-based sanitizers on hands	3. 12 feet-20 feet	3. Infected Individual, 4. exposed Individual, 6. Risk Individual	3. 14 days	3. May be	3. Drink a lot of fluids and take healthy diets, 4. Seek emergency treatment in Hospital, 6. As advised by your family doctor	6. Anybody can get Coronavirus disease (Covid-19)	14. National Government Organization (Ministry of Health and family welfare, Govt of India, ICMR), 15. International organizations (WHO, CDC)	4. Covid19	3. MAY be	1. Yes	2. No	5. It can kill people in your community	2. Medium risk	1. Personal responsibility (individual), 5. Health workers, 6. Local district administration, 7. National government, 8. State government	7. Go for self-quarantine	1. The doctor or another medical worker, 3. Parent, 5. Other family members	9. Do not know	1. Public hospital/ Government Hospital	3. Disagree	2. No	Nobody	4. No answer	1. Cause, 2. Signs and symptoms, 3. Prevention, 4. Treatment options, 5. Government action, 6. Consequences of having a virus	2. Used mask, 5. Washed hand for at least 20 seconds daily with soap, 6. Used sanitizer, 7. Avoided handshake and hugging, 8. Avoided touching objects at public places, 9. Avoided going outside of the home	7. No answer	13. No answer	5. Created awareness
134	30	Female	6	7. Government Job	5. Higher education (post-graduate or above)	80000	mukandgarh rajasthan	2. Semi-urban	1. 0–10 kilometers	1. Yes	2. No	1. Yes, Please Mention the reason in other option…………, flatten the curve of corona spread	3. In the last few months (2-4)	7. Newspapers and magazines	2. No	1. Seasonal fever, 2. Viral fever, 4. Coronavirus disease	1. Fever, dry cough	2. No	4. Touching surfaces or objects in a public place, 5. Through shaking hand, 7. Through hugging people	depends upon the material of the surface	1. YES	1. Avoid shaking hands while greeting, 2. Covering mouth and nose properly when coughing or sneezing, 3. Washing hands properly after touching items in public places, 6. Wear full body covering clothes, 7. Covering mouth with a mask, 11. Using alcohol-based sanitizers on hands	1. 3 feet -8 feet	3. Infected Individual, 4. exposed Individual	3. 14 days	2. No	1. Have plenty of rest, 3. Drink a lot of fluids and take healthy diets, 6. As advised by your family doctor	6. Anybody can get Coronavirus disease (Covid-19)	11. Newspapers, 14. National Government Organization (Ministry of Health and family welfare, Govt of India, ICMR), 15. International organizations (WHO, CDC)	4. Covid19	3. MAY be	1. Yes	2. No	1. It can kill you or member of your family	3. Low risk	1. Personal responsibility (individual)	1. Inform family member, 6. Go to self-isolation	1. The doctor or another medical worker, 3. Parent	9. Do not know	1. Public hospital/ Government Hospital	3. Disagree	2. No	foreign travellers	1. Yes	8. I have enough information	1. Wore covering clothes and gloves, 2. Used mask, 5. Washed hand for at least 20 seconds daily with soap, 6. Used sanitizer, 7. Avoided handshake and hugging, 8. Avoided touching objects at public places, 9. Avoided going outside of the home	5. I did not face any challenges or difficulties in taking action	1. Not applicable as I have already taken such measures	1. Donated money to the government, 4. Stop going outside, 5. Created awareness, 6. Prayed to god, 7. Feed the needy people, 8. Stopped people for going outside
135	27	Female	5	7. Government Job	5. Higher education (post-graduate or above)	30000	Kohima Nagaland	3. Town	1. 0–10 kilometers	1. Yes	2. No	1. Yes, Please Mention the reason in other option…………, Because of corona virus	3. In the last few months (2-4)	7. Newspapers and magazines, 8. Radio, 9. Social Media (WhatsApp, Facebook etc), 10. TV	2. No	2. Viral fever	1. Fever, 2. Headache, 4. Cough, 9. Vomiting, 13. Shortness of breath	1. Yes	8. Through coughing and sneezing (e.g. airborne)	4. Three days	4. Do not know	1. Avoid shaking hands while greeting, 2. Covering mouth and nose properly when coughing or sneezing, 3. Washing hands properly after touching items in public places, 7. Covering mouth with a mask, 11. Using alcohol-based sanitizers on hands	1. 3 feet -8 feet	1. Did not listen the word Quarantine, 3. Infected Individual	3. 14 days	3. May be	4. Seek emergency treatment in Hospital	6. Anybody can get Coronavirus disease (Covid-19)	16. No answer	4. Covid19	4. Do not know	1. Yes	1. Yes	6. It can disturb your economic condition	6. No answer	1. Personal responsibility (individual), 2. Household head (head of the family), 3. Community Leader / religious leaders, 4. Local healer / traditional healer/ faith Healer (Quack, Neem-Hakeem, Ojha), 5. Health workers, 6. Local district administration, 7. National government, 8. State government, 9. International organizations (WHO)	3. Go to hospital yourself, 5. Get tested from Laboratory, 6. Go to self-isolation, 7. Go for self-quarantine, 8. Wait for symptoms for confirmation	1. The doctor or another medical worker	2. Home rest without medicine	1. Public hospital/ Government Hospital	4. Strongly disagree	2. No	No answer	4. No answer	1. Cause, 2. Signs and symptoms, 3. Prevention, 4. Treatment options, 5. Government action, 6. Consequences of having a virus, 7. Isolation/Quarantine	2. Used mask, 5. Washed hand for at least 20 seconds daily with soap, 6. Used sanitizer, 7. Avoided handshake and hugging, 8. Avoided touching objects at public places, 9. Avoided going outside of the home, 10. Prayed to God	7. No answer	13. No answer	4. Stop going outside
136	27	Female	3	3. Student	5. Higher education (post-graduate or above)		Delhi (New Delhi)	1. Urban	1. 0–10 kilometers	1. Yes	2. No	1. Yes, Please Mention the reason in other option…………, To avoid community spread of contagious covid19 virus	2. Last year	3. Friends, 7. Newspapers and magazines, 8. Radio, 9. Social Media (WhatsApp, Facebook etc), 10. TV	3. Do not know	1. Seasonal fever, 2. Viral fever, 4. Coronavirus disease, 5. Cannot say	1. Fever, 4. Cough, 13. Shortness of breath	3. Maybe	4. Touching surfaces or objects in a public place, 5. Through shaking hand, 7. Through hugging people, 8. Through coughing and sneezing (e.g. airborne)	6. Cannot say	1. YES	1. Avoid shaking hands while greeting, 2. Covering mouth and nose properly when coughing or sneezing, 3. Washing hands properly after touching items in public places, 7. Covering mouth with a mask, 9. Keeping clean household environment, 11. Using alcohol-based sanitizers on hands, 12. Through good nutrition	2. 6 feet-12 feet	3. Infected Individual, 4. exposed Individual, 6. Risk Individual	3. 14 days	2. No	1. Have plenty of rest, 3. Drink a lot of fluids and take healthy diets, 4. Seek emergency treatment in Hospital, 6. As advised by your family doctor	3. Elderly person / person of geriatric age or above 60 years, 4. Children below five years of age, 5. Health workers, 6. Anybody can get Coronavirus disease (Covid-19), 7. People with pre-existing medical conditions (such as asthma, diabetes, heart disease), 10. Traveler	6. ASHA/Midwife (ANM) of your Village or Locality, 7. Health workers at the health center, 9. Television, 11. Newspapers, 12. Internet, 14. National Government Organization (Ministry of Health and family welfare, Govt of India, ICMR), 15. International organizations (WHO, CDC)	4. Covid19	1. YES	1. Yes	3. Maybe	4. It can make you or member of your family sick	2. Medium risk	1. Personal responsibility (individual), 2. Household head (head of the family), 6. Local district administration, 7. National government, 8. State government, 9. International organizations (WHO)	1. Inform family member, 6. Go to self-isolation, 7. Go for self-quarantine, 8. Wait for symptoms for confirmation	1. The doctor or another medical worker, 2. Spouse, 3. Parent, 4. Children, 5. Other family members, 6. Close friend	2. Home rest without medicine	1. Public hospital/ Government Hospital	3. Disagree	2. No	those who are not understanding the gravity of this situation and hence not practicing the preventive measures well	3. Maybe	1. Cause, 2. Signs and symptoms, 3. Prevention, 4. Treatment options, 5. Government action, 6. Consequences of having a virus, 7. Isolation/Quarantine	2. Used mask, 3. Covered mouth with a simple cloth, 5. Washed hand for at least 20 seconds daily with soap, 6. Used sanitizer, 7. Avoided handshake and hugging, 8. Avoided touching objects at public places, 9. Avoided going outside of the home	5. I did not face any challenges or difficulties in taking action	1. Not applicable as I have already taken such measures	4. Stop going outside
137	33	Male	4	7. Government Job	5. Higher education (post-graduate or above)	50000	West Bengal, Tarakesware (Dasghara)	4. Rural	2. 11–20 kilometers	1. Yes	2. No	1. Yes, Please Mention the reason in other option…………	2. Last year	7. Newspapers and magazines, 10. TV	3. Do not know	1. Seasonal fever	1. Fever, 2. Headache, 4. Cough, 5. Nausea, 13. Shortness of breath	2. No	4. Touching surfaces or objects in a public place, 5. Through shaking hand, 6. Through animal contacts, 7. Through hugging people, 8. Through coughing and sneezing (e.g. airborne), 9. From breast milk, 10. From a blood transfusion	4. Three days	1. YES	1. Avoid shaking hands while greeting, 2. Covering mouth and nose properly when coughing or sneezing, 3. Washing hands properly after touching items in public places, 7. Covering mouth with a mask, 9. Keeping clean household environment, 11. Using alcohol-based sanitizers on hands, 12. Through good nutrition	1. 3 feet -8 feet	3. Infected Individual, 4. exposed Individual, 6. Risk Individual	3. 14 days	1. Yes	2. Take medicine to lower the fever and reduce pain, 3. Drink a lot of fluids and take healthy diets, 4. Seek emergency treatment in Hospital, 6. As advised by your family doctor	3. Elderly person / person of geriatric age or above 60 years, 4. Children below five years of age, 5. Health workers, 7. People with pre-existing medical conditions (such as asthma, diabetes, heart disease), 10. Traveler	14. National Government Organization (Ministry of Health and family welfare, Govt of India, ICMR), 15. International organizations (WHO, CDC)	4. Covid19	1. YES	1. Yes	2. No	5. It can kill people in your community	3. Low risk	1. Personal responsibility (individual), 5. Health workers, 6. Local district administration, 7. National government, 8. State government, 9. International organizations (WHO)	1. Inform family member, 3. Go to hospital yourself, 6. Go to self-isolation, 7. Go for self-quarantine	1. The doctor or another medical worker	5. Allopathy (English) based medicine and Hospitalization	1. Public hospital/ Government Hospital	4. Strongly disagree	2. No	Spreads through droplets and due to some irresponsible individuals and some religious guru	1. Yes	4. Treatment options, 5. Government action, 6. Consequences of having a virus	2. Used mask, 3. Covered mouth with a simple cloth, 5. Washed hand for at least 20 seconds daily with soap, 6. Used sanitizer, 7. Avoided handshake and hugging, 8. Avoided touching objects at public places, 9. Avoided going outside of the home	3. Difficult to have access to necessary items (e.g. to buy mask or sanitizer), 5. I did not face any challenges or difficulties in taking action	1. Not applicable as I have already taken such measures	1. Donated money to the government, 2. Donated money to other organizations, 4. Stop going outside, 5. Created awareness, 7. Feed the needy people, 8. Stopped people for going outside
138	22	Female	4	3. Student	5. Higher education (post-graduate or above)	80000	New Delhi	1. Urban	1. 0–10 kilometers	1. Yes	2. No	1. Yes, Please Mention the reason in other option…………, So that the speard of Corona virus can be reduced as it is a communicable disease	3. In the last few months (2-4)	7. Newspapers and magazines	3. Do not know	5. Cannot say	1. Fever, 2. Headache, 4. Cough, 5. Nausea, 13. Shortness of breath	3. Maybe	3. Through sexual intercourse, 4. Touching surfaces or objects in a public place, 5. Through shaking hand, 7. Through hugging people, 8. Through coughing and sneezing (e.g. airborne)	2. 8 hours	3. May Be	1. Avoid shaking hands while greeting, 2. Covering mouth and nose properly when coughing or sneezing, 3. Washing hands properly after touching items in public places, 7. Covering mouth with a mask, 9. Keeping clean household environment, 11. Using alcohol-based sanitizers on hands, 12. Through good nutrition	2. 6 feet-12 feet	3. Infected Individual, 4. exposed Individual, 5. healthy Individual, 6. Risk Individual	3. 14 days	2. No	1. Have plenty of rest, 3. Drink a lot of fluids and take healthy diets, 4. Seek emergency treatment in Hospital	6. Anybody can get Coronavirus disease (Covid-19)	11. Newspapers, 14. National Government Organization (Ministry of Health and family welfare, Govt of India, ICMR), 15. International organizations (WHO, CDC)	4. Covid19	1. YES	1. Yes	2. No	5. It can kill people in your community	2. Medium risk	1. Personal responsibility (individual), 2. Household head (head of the family), 3. Community Leader / religious leaders, 4. Local healer / traditional healer/ faith Healer (Quack, Neem-Hakeem, Ojha), 5. Health workers, 6. Local district administration, 7. National government, 8. State government, 9. International organizations (WHO)	1. Inform family member, 2. Inform local representative (Gram Pradhan, RWA etc.), 3. Go to hospital yourself, 4. Inform the local authority, 5. Get tested from Laboratory, 6. Go to self-isolation, 7. Go for self-quarantine	1. The doctor or another medical worker	9. Do not know	1. Public hospital/ Government Hospital	4. Strongly disagree	2. No	The people themselves even though they are told to stay inside still are roaming out and spreading the disease	3. Maybe	1. Cause, 2. Signs and symptoms, 3. Prevention, 4. Treatment options, 5. Government action, 6. Consequences of having a virus, 7. Isolation/Quarantine	1. Wore covering clothes and gloves, 4. Sprayed or fumigated my home, 5. Washed hand for at least 20 seconds daily with soap, 6. Used sanitizer, 7. Avoided handshake and hugging, 8. Avoided touching objects at public places, 9. Avoided going outside of the home	5. I did not face any challenges or difficulties in taking action	1. Not applicable as I have already taken such measures	1. Donated money to the government, 3. Sanitized the building or locality, 4. Stop going outside
139	28	Male	1	3. Student	3. High school (till class 10)	150000	Manipal	2. Semi-urban	1. 0–10 kilometers	1. Yes	2. No	1. Yes, Please Mention the reason in other option…………, To flatten the curve, ie to limit the number of people getting infected in the short term.	3. In the last few months (2-4)	7. Newspapers and magazines, 9. Social Media (WhatsApp, Facebook etc)	2. No	2. Viral fever, 3. Vector-borne disease (Dengue, chicken Guinea, Malaria, Kala-azar, Japanese Encephalitis etc.), 4. Coronavirus disease	1. Fever, 4. Cough, 6. Cough that lasts longer than three weeks, 11. Diarrhoea, 13. Shortness of breath	2. No	3. Through sexual intercourse, 4. Touching surfaces or objects in a public place, 5. Through shaking hand, 7. Through hugging people, 8. Through coughing and sneezing (e.g. airborne)	3. 24 hours	1. YES	1. Avoid shaking hands while greeting, 2. Covering mouth and nose properly when coughing or sneezing, 3. Washing hands properly after touching items in public places, 7. Covering mouth with a mask, 9. Keeping clean household environment, 11. Using alcohol-based sanitizers on hands	1. 3 feet -8 feet	3. Infected Individual, 4. exposed Individual, 6. Risk Individual	5. 20 days	3. May be	1. Have plenty of rest, 2. Take medicine to lower the fever and reduce pain, 3. Drink a lot of fluids and take healthy diets, 4. Seek emergency treatment in Hospital, Self isolate/quarantine	6. Anybody can get Coronavirus disease (Covid-19)	7. Health workers at the health center, 8. Private doctor, 12. Internet	4. Covid19	1. YES	1. Yes	2. No	Health system can be overwhelmed with cases. Economy can be adversely affected.	1. High risk	1. Personal responsibility (individual), 3. Community Leader / religious leaders, 5. Health workers, 6. Local district administration, 7. National government, 8. State government, 9. International organizations (WHO)	3. Go to hospital yourself, 5. Get tested from Laboratory, 6. Go to self-isolation	1. The doctor or another medical worker, 3. Parent, 6. Close friend	5. Allopathy (English) based medicine and Hospitalization	1. Public hospital/ Government Hospital	4. Strongly disagree	2. No	Chinese government, indian government, who and irresponsible individuals.	1. Yes	4. Treatment options, 5. Government action	2. Used mask, 5. Washed hand for at least 20 seconds daily with soap, 6. Used sanitizer, 7. Avoided handshake and hugging, 8. Avoided touching objects at public places, 9. Avoided going outside of the home	3. Difficult to have access to necessary items (e.g. to buy mask or sanitizer)	1. Not applicable as I have already taken such measures	2. Donated money to other organizations, 4. Stop going outside, 5. Created awareness, 7. Feed the needy people, 8. Stopped people for going outside
140	24	Female	6	3. Student	5. Higher education (post-graduate or above)	100000	Hyderabad	3. Town	1. 0–10 kilometers	1. Yes	2. No	1. Yes, Please Mention the reason in other option…………	3. In the last few months (2-4)	7. Newspapers and magazines	2. No	5. Cannot say	13. Shortness of breath	2. No	8. Through coughing and sneezing (e.g. airborne)	3. 24 hours	1. YES	1. Avoid shaking hands while greeting, 2. Covering mouth and nose properly when coughing or sneezing, 3. Washing hands properly after touching items in public places	1. 3 feet -8 feet	3. Infected Individual, 4. exposed Individual, 6. Risk Individual	3. 14 days	2. No	4. Seek emergency treatment in Hospital	3. Elderly person / person of geriatric age or above 60 years, 4. Children below five years of age, 5. Health workers, 6. Anybody can get Coronavirus disease (Covid-19), 7. People with pre-existing medical conditions (such as asthma, diabetes, heart disease)	6. ASHA/Midwife (ANM) of your Village or Locality, 7. Health workers at the health center, 14. National Government Organization (Ministry of Health and family welfare, Govt of India, ICMR)	4. Covid19	1. YES	1. Yes	3. Maybe	4. It can make you or member of your family sick	3. Low risk	1. Personal responsibility (individual)	3. Go to hospital yourself, 5. Get tested from Laboratory, 6. Go to self-isolation	1. The doctor or another medical worker	5. Allopathy (English) based medicine and Hospitalization	1. Public hospital/ Government Hospital	4. Strongly disagree	2. No	Careless people	1. Yes	8. I have enough information	1. Wore covering clothes and gloves, 2. Used mask, 4. Sprayed or fumigated my home, 5. Washed hand for at least 20 seconds daily with soap, 6. Used sanitizer, 7. Avoided handshake and hugging, 9. Avoided going outside of the home	5. I did not face any challenges or difficulties in taking action	1. Not applicable as I have already taken such measures	3. Sanitized the building or locality, 4. Stop going outside
141	30	Male	4	7. Government Job	5. Higher education (post-graduate or above)	65000	Delhi	1. Urban	1. 0–10 kilometers	1. Yes	2. No	1. Yes, Please Mention the reason in other option…………	3. In the last few months (2-4)	6. Government announcement, 7. Newspapers and magazines, 9. Social Media (WhatsApp, Facebook etc), 10. TV	2. No	1. Seasonal fever, 2. Viral fever, 3. Vector-borne disease (Dengue, chicken Guinea, Malaria, Kala-azar, Japanese Encephalitis etc.), 5. Cannot say	1. Fever, 2. Headache, 4. Cough, 5. Nausea, 7. Joint pain, 8. Chest pain, 9. Vomiting, 11. Diarrhoea, 13. Shortness of breath	2. No	4. Touching surfaces or objects in a public place, 5. Through shaking hand, 7. Through hugging people, 8. Through coughing and sneezing (e.g. airborne), 11. From a dirty environment	5. More than four days	1. YES	1. Avoid shaking hands while greeting, 2. Covering mouth and nose properly when coughing or sneezing, 3. Washing hands properly after touching items in public places, 7. Covering mouth with a mask, 9. Keeping clean household environment, 11. Using alcohol-based sanitizers on hands	2. 6 feet-12 feet	3. Infected Individual, 4. exposed Individual, 6. Risk Individual	3. 14 days	2. No	4. Seek emergency treatment in Hospital	1. Adult Males, 2. Adult Females, 3. Elderly person / person of geriatric age or above 60 years, 4. Children below five years of age, 5. Health workers, 6. Anybody can get Coronavirus disease (Covid-19), 7. People with pre-existing medical conditions (such as asthma, diabetes, heart disease), 10. Traveler	6. ASHA/Midwife (ANM) of your Village or Locality, 7. Health workers at the health center, 8. Private doctor, 14. National Government Organization (Ministry of Health and family welfare, Govt of India, ICMR), 15. International organizations (WHO, CDC)	4. Covid19	1. YES	1. Yes	2. No	5. It can kill people in your community	6. No answer	1. Personal responsibility (individual), 2. Household head (head of the family), 3. Community Leader / religious leaders, 4. Local healer / traditional healer/ faith Healer (Quack, Neem-Hakeem, Ojha), 5. Health workers, 6. Local district administration, 7. National government, 8. State government, 9. International organizations (WHO), 10. God	1. Inform family member, 2. Inform local representative (Gram Pradhan, RWA etc.), 3. Go to hospital yourself, 4. Inform the local authority, 5. Get tested from Laboratory, 7. Go for self-quarantine	1. The doctor or another medical worker	5. Allopathy (English) based medicine and Hospitalization	1. Public hospital/ Government Hospital	4. Strongly disagree	2. No	NA	2. No	1. Cause, 2. Signs and symptoms, 3. Prevention, 4. Treatment options, 5. Government action, 6. Consequences of having a virus, 7. Isolation/Quarantine	1. Wore covering clothes and gloves, 2. Used mask, 3. Covered mouth with a simple cloth, 5. Washed hand for at least 20 seconds daily with soap, 6. Used sanitizer, 7. Avoided handshake and hugging, 8. Avoided touching objects at public places, 9. Avoided going outside of the home, 10. Prayed to God	2. Difficult to find money and resources to take preventive measures, 3. Difficult to have access to necessary items (e.g. to buy mask or sanitizer), 4. I had to overcome people around me who did not want me to take action	1. Not applicable as I have already taken such measures	1. Donated money to the government, 3. Sanitized the building or locality, 4. Stop going outside, 5. Created awareness, 6. Prayed to god, 7. Feed the needy people, 8. Stopped people for going outside
142	41	Female	5	7. Government Job	5. Higher education (post-graduate or above)	100000	Hyderabad, Telangana	1. Urban	1. 0–10 kilometers	1. Yes	2. No	1. Yes, Please Mention the reason in other option…………, Covid 19	3. In the last few months (2-4)	6. Government announcement, 7. Newspapers and magazines	2. No	2. Viral fever, 3. Vector-borne disease (Dengue, chicken Guinea, Malaria, Kala-azar, Japanese Encephalitis etc.), 4. Coronavirus disease	1. Fever, 2. Headache, 4. Cough, 13. Shortness of breath	1. Yes	4. Touching surfaces or objects in a public place, 5. Through shaking hand, 8. Through coughing and sneezing (e.g. airborne)	6. Cannot say	1. YES	1. Avoid shaking hands while greeting, 2. Covering mouth and nose properly when coughing or sneezing, 3. Washing hands properly after touching items in public places, 7. Covering mouth with a mask, 11. Using alcohol-based sanitizers on hands	1. 3 feet -8 feet	3. Infected Individual, 4. exposed Individual	3. 14 days	2. No	2. Take medicine to lower the fever and reduce pain, Isolate yourself in government specified hospitals and take treatment	3. Elderly person / person of geriatric age or above 60 years, 4. Children below five years of age, 7. People with pre-existing medical conditions (such as asthma, diabetes, heart disease), 12. Other (Please mention) ………………	14. National Government Organization (Ministry of Health and family welfare, Govt of India, ICMR), 15. International organizations (WHO, CDC)	4. Covid19	3. MAY be	1. Yes	3. Maybe	5. It can kill people in your community	2. Medium risk	1. Personal responsibility (individual), 7. National government, 8. State government, 9. International organizations (WHO)	4. Inform the local authority, 5. Get tested from Laboratory, 7. Go for self-quarantine	1. The doctor or another medical worker	5. Allopathy (English) based medicine and Hospitalization	1. Public hospital/ Government Hospital	4. Strongly disagree	2. No	Infected person	2. No	4. Treatment options	2. Used mask, 5. Washed hand for at least 20 seconds daily with soap, 6. Used sanitizer, 7. Avoided handshake and hugging, 8. Avoided touching objects at public places, 9. Avoided going outside of the home	5. I did not face any challenges or difficulties in taking action	1. Not applicable as I have already taken such measures	4. Stop going outside, 5. Created awareness, 8. Stopped people for going outside
143	32	Male	5	7. Government Job	4. College (Graduation)	40000	Tuensang nagaland	1. Urban	5. Above 50 kilometers	1. Yes	2. No	to stop spread the pandemic	3. In the last few months (2-4)	7. Newspapers and magazines, 9. Social Media (WhatsApp, Facebook etc)	2. No	2. Viral fever	1. Fever, 2. Headache, 4. Cough, 6. Cough that lasts longer than three weeks, 13. Shortness of breath	1. Yes	4. Touching surfaces or objects in a public place, 5. Through shaking hand, 7. Through hugging people, 8. Through coughing and sneezing (e.g. airborne)	3. 24 hours	1. YES	1. Avoid shaking hands while greeting, 2. Covering mouth and nose properly when coughing or sneezing, 3. Washing hands properly after touching items in public places, 7. Covering mouth with a mask, 11. Using alcohol-based sanitizers on hands, 13. By praying	1. 3 feet -8 feet	3. Infected Individual, 4. exposed Individual, 6. Risk Individual	3. 14 days	1. Yes	4. Seek emergency treatment in Hospital	1. Adult Males, 2. Adult Females, 3. Elderly person / person of geriatric age or above 60 years, 12. Other (Please mention) ………………	7. Health workers at the health center, 14. National Government Organization (Ministry of Health and family welfare, Govt of India, ICMR)	4. Covid19	3. MAY be	1. Yes	3. Maybe	6. It can disturb your economic condition	3. Low risk	1. Personal responsibility (individual), 2. Household head (head of the family)	3. Go to hospital yourself, 6. Go to self-isolation, 7. Go for self-quarantine	1. The doctor or another medical worker, 5. Other family members	9. Do not know	1. Public hospital/ Government Hospital	4. Strongly disagree	2. No	It is the individual himself..	1. Yes	1. Cause, 2. Signs and symptoms, 3. Prevention, 4. Treatment options, 5. Government action, 6. Consequences of having a virus, 7. Isolation/Quarantine	1. Wore covering clothes and gloves, 2. Used mask, 3. Covered mouth with a simple cloth, 5. Washed hand for at least 20 seconds daily with soap, 6. Used sanitizer, 7. Avoided handshake and hugging, 8. Avoided touching objects at public places, 9. Avoided going outside of the home, 10. Prayed to God	3. Difficult to have access to necessary items (e.g. to buy mask or sanitizer)	8. I do not have the resources or access to preventative measures	2. Donated money to other organizations, 4. Stop going outside, 5. Created awareness, 6. Prayed to god, 7. Feed the needy people, 8. Stopped people for going outside
144	32	Male	5	6. Private job	5. Higher education (post-graduate or above)	30000	Delhi	1. Urban	1. 0–10 kilometers	1. Yes	2. No	1. Yes, Please Mention the reason in other option…………	3. In the last few months (2-4)	3. Friends, 7. Newspapers and magazines, 9. Social Media (WhatsApp, Facebook etc)	2. No	5. Cannot say	4. Cough, 8. Chest pain, 13. Shortness of breath	2. No	3. Through sexual intercourse, 4. Touching surfaces or objects in a public place, 5. Through shaking hand, 7. Through hugging people, 8. Through coughing and sneezing (e.g. airborne)	6. Cannot say	1. YES	1. Avoid shaking hands while greeting, 2. Covering mouth and nose properly when coughing or sneezing, 3. Washing hands properly after touching items in public places, 6. Wear full body covering clothes, 7. Covering mouth with a mask, 8. Abstain from sexual intercourse, 11. Using alcohol-based sanitizers on hands	1. 3 feet -8 feet	3. Infected Individual, 6. Risk Individual	3. 14 days	2. No	1. Have plenty of rest, 2. Take medicine to lower the fever and reduce pain, 3. Drink a lot of fluids and take healthy diets, 4. Seek emergency treatment in Hospital, 6. As advised by your family doctor	3. Elderly person / person of geriatric age or above 60 years, 4. Children below five years of age, 5. Health workers, 6. Anybody can get Coronavirus disease (Covid-19), 10. Traveler	1. Family, 7. Health workers at the health center, 8. Private doctor	4. Covid19	4. Do not know	1. Yes	3. Maybe	1. It can kill you or member of your family	3. Low risk	1. Personal responsibility (individual), 2. Household head (head of the family)	1. Inform family member, 3. Go to hospital yourself, 7. Go for self-quarantine	1. The doctor or another medical worker, 2. Spouse, 3. Parent	9. Do not know	1. Public hospital/ Government Hospital	4. Strongly disagree	2. No	Affected persons	3. Maybe	3. Prevention, 4. Treatment options, 5. Government action, 7. Isolation/Quarantine	1. Wore covering clothes and gloves, 2. Used mask, 5. Washed hand for at least 20 seconds daily with soap, 6. Used sanitizer, 7. Avoided handshake and hugging, 8. Avoided touching objects at public places, 9. Avoided going outside of the home, 10. Prayed to God	7. No answer	1. Not applicable as I have already taken such measures, 3. I do not go outside of my house	1. Donated money to the government, 8. Stopped people for going outside
145	23	Female	4	3. Student	5. Higher education (post-graduate or above)		Mumbai Maharashtra	1. Urban	1. 0–10 kilometers	1. Yes	2. No	1. Yes, Please Mention the reason in other option…………	2. Last year	10. TV, Also years back research papers	2. No	1. Seasonal fever, 2. Viral fever, 4. Coronavirus disease	1. Fever, 4. Cough, 6. Cough that lasts longer than three weeks, 8. Chest pain, 13. Shortness of breath	1. Yes	3. Through sexual intercourse, 4. Touching surfaces or objects in a public place, 5. Through shaking hand, 7. Through hugging people, 8. Through coughing and sneezing (e.g. airborne), 10. From a blood transfusion	3. 24 hours	1. YES	1. Avoid shaking hands while greeting, 2. Covering mouth and nose properly when coughing or sneezing, 3. Washing hands properly after touching items in public places, 7. Covering mouth with a mask, 8. Abstain from sexual intercourse, 9. Keeping clean household environment, 11. Using alcohol-based sanitizers on hands, 12. Through good nutrition	2. 6 feet-12 feet	3. Infected Individual, 4. exposed Individual, 6. Risk Individual	3. 14 days	1. Yes	2. Take medicine to lower the fever and reduce pain, 3. Drink a lot of fluids and take healthy diets, 4. Seek emergency treatment in Hospital	1. Adult Males, 2. Adult Females, 3. Elderly person / person of geriatric age or above 60 years, 4. Children below five years of age, 5. Health workers, 7. People with pre-existing medical conditions (such as asthma, diabetes, heart disease), 10. Traveler	7. Health workers at the health center, 12. Internet, 14. National Government Organization (Ministry of Health and family welfare, Govt of India, ICMR), 15. International organizations (WHO, CDC)	4. Covid19	3. MAY be	1. Yes	1. Yes	5. It can kill people in your community	4. No risk	1. Personal responsibility (individual)	1. Inform family member, 3. Go to hospital yourself, 6. Go to self-isolation, 7. Go for self-quarantine, 8. Wait for symptoms for confirmation	1. The doctor or another medical worker, 3. Parent	5. Allopathy (English) based medicine and Hospitalization	1. Public hospital/ Government Hospital	3. Disagree	2. No	You, yourself.	1. Yes	3. Prevention, 4. Treatment options, 6. Consequences of having a virus	1. Wore covering clothes and gloves, 2. Used mask, 5. Washed hand for at least 20 seconds daily with soap, 6. Used sanitizer, 7. Avoided handshake and hugging, 8. Avoided touching objects at public places, 9. Avoided going outside of the home	7. No answer	1. Not applicable as I have already taken such measures	4. Stop going outside, 5. Created awareness, 7. Feed the needy people
146	25	Male	4	7. Government Job	5. Higher education (post-graduate or above)	100000	Bhilwara Rajasthan	1. Urban	1. 0–10 kilometers	1. Yes	2. No	Situation is pandemic, to stop community spread	1. Many years ago	7. Newspapers and magazines, 9. Social Media (WhatsApp, Facebook etc), 10. TV	2. No	6. No answer	1. Fever, 4. Cough, 13. Shortness of breath	2. No	4. Touching surfaces or objects in a public place, 5. Through shaking hand, 7. Through hugging people, 8. Through coughing and sneezing (e.g. airborne)	7. Do not know	1. YES	1. Avoid shaking hands while greeting, 2. Covering mouth and nose properly when coughing or sneezing, 3. Washing hands properly after touching items in public places, 7. Covering mouth with a mask, 11. Using alcohol-based sanitizers on hands	1. 3 feet -8 feet	3. Infected Individual, 4. exposed Individual, 6. Risk Individual	3. 14 days	3. May be	4. Seek emergency treatment in Hospital	3. Elderly person / person of geriatric age or above 60 years, 4. Children below five years of age, 6. Anybody can get Coronavirus disease (Covid-19), 7. People with pre-existing medical conditions (such as asthma, diabetes, heart disease)	14. National Government Organization (Ministry of Health and family welfare, Govt of India, ICMR), 15. International organizations (WHO, CDC)	4. Covid19	1. YES	1. Yes	1. Yes	5. It can kill people in your community	2. Medium risk	1. Personal responsibility (individual)	5. Get tested from Laboratory, 6. Go to self-isolation, 7. Go for self-quarantine	1. The doctor or another medical worker	5. Allopathy (English) based medicine and Hospitalization	1. Public hospital/ Government Hospital	4. Strongly disagree	2. No	People who disobey social distancing	1. Yes	1. Cause, 2. Signs and symptoms, 3. Prevention, 4. Treatment options, 5. Government action, 6. Consequences of having a virus, 7. Isolation/Quarantine	2. Used mask, 3. Covered mouth with a simple cloth, 4. Sprayed or fumigated my home, 5. Washed hand for at least 20 seconds daily with soap, 6. Used sanitizer, 7. Avoided handshake and hugging, 8. Avoided touching objects at public places, 9. Avoided going outside of the home	1. Difficult to take time from my routine to take preventive measures, 2. Difficult to find money and resources to take preventive measures, 3. Difficult to have access to necessary items (e.g. to buy mask or sanitizer), 4. I had to overcome people around me who did not want me to take action, 5. I did not face any challenges or difficulties in taking action	1. Not applicable as I have already taken such measures, 2. I am not at risk / my household is not at risk, 3. I do not go outside of my house	1. Donated money to the government, 2. Donated money to other organizations, 4. Stop going outside, 5. Created awareness, 7. Feed the needy people, 8. Stopped people for going outside
147	25	Female	4	9. Healthcare worker	5. Higher education (post-graduate or above)	25000	Aurangabad , maharashtra	3. Town	1. 0–10 kilometers	1. Yes	2. No	1. Yes, Please Mention the reason in other option…………, To break the chain of spreading of disease from human to human	3. In the last few months (2-4)	9. Social Media (WhatsApp, Facebook etc), 10. TV	1. Yes	2. Viral fever, 5. Cannot say	1. Fever, 2. Headache, 4. Cough, 13. Shortness of breath	3. Maybe	4. Touching surfaces or objects in a public place, 5. Through shaking hand, 7. Through hugging people, 9. From breast milk	3. 24 hours	1. YES	1. Avoid shaking hands while greeting, 2. Covering mouth and nose properly when coughing or sneezing, 3. Washing hands properly after touching items in public places, 7. Covering mouth with a mask, 11. Using alcohol-based sanitizers on hands, 12. Through good nutrition, 13. By praying	1. 3 feet -8 feet	3. Infected Individual, 4. exposed Individual, 6. Risk Individual	3. 14 days	3. May be	2. Take medicine to lower the fever and reduce pain, 3. Drink a lot of fluids and take healthy diets, 4. Seek emergency treatment in Hospital, 6. As advised by your family doctor	5. Health workers, 6. Anybody can get Coronavirus disease (Covid-19), 7. People with pre-existing medical conditions (such as asthma, diabetes, heart disease), 10. Traveler	7. Health workers at the health center, 8. Private doctor, 14. National Government Organization (Ministry of Health and family welfare, Govt of India, ICMR), 15. International organizations (WHO, CDC)	3. SARS-CoV-2	1. YES	1. Yes	2. No	5. It can kill people in your community	2. Medium risk	1. Personal responsibility (individual), 5. Health workers, 7. National government, 8. State government, 9. International organizations (WHO)	1. Inform family member, 3. Go to hospital yourself, 5. Get tested from Laboratory	1. The doctor or another medical worker, 3. Parent	5. Allopathy (English) based medicine and Hospitalization	1. Public hospital/ Government Hospital	2. Agree	2. No	The negligence by infected/suspected person	1. Yes	2. Signs and symptoms, 3. Prevention, 4. Treatment options, 5. Government action	1. Wore covering clothes and gloves, 3. Covered mouth with a simple cloth, 4. Sprayed or fumigated my home, 5. Washed hand for at least 20 seconds daily with soap, 6. Used sanitizer, 7. Avoided handshake and hugging, 8. Avoided touching objects at public places, 9. Avoided going outside of the home	2. Difficult to find money and resources to take preventive measures	1. Not applicable as I have already taken such measures	4. Stop going outside, 5. Created awareness, 6. Prayed to god, 8. Stopped people for going outside
148	26	Male	4	3. Student	5. Higher education (post-graduate or above)	20000	J&k	1. Urban	2. 11–20 kilometers	1. Yes	2. No	1. Yes, Please Mention the reason in other option…………, To break the chain of SARS_cov-2	2. Last year	7. Newspapers and magazines, 10. TV	2. No	1. Seasonal fever, 2. Viral fever	1. Fever, 4. Cough, 13. Shortness of breath	2. No	5. Through shaking hand, 7. Through hugging people, 8. Through coughing and sneezing (e.g. airborne)	5. More than four days	1. YES	1. Avoid shaking hands while greeting, 2. Covering mouth and nose properly when coughing or sneezing, 3. Washing hands properly after touching items in public places, 7. Covering mouth with a mask, 11. Using alcohol-based sanitizers on hands, 12. Through good nutrition, 13. By praying	1. 3 feet -8 feet	3. Infected Individual, 4. exposed Individual, 5. healthy Individual, 6. Risk Individual	3. 14 days	2. No	2. Take medicine to lower the fever and reduce pain, 3. Drink a lot of fluids and take healthy diets, 4. Seek emergency treatment in Hospital, 6. As advised by your family doctor	1. Adult Males, 2. Adult Females, 3. Elderly person / person of geriatric age or above 60 years, 4. Children below five years of age, 5. Health workers, 6. Anybody can get Coronavirus disease (Covid-19), 7. People with pre-existing medical conditions (such as asthma, diabetes, heart disease), 8. People with disabilities, 9. Poor people (poverty-stricken), 10. Traveler	1. Family, 2. Friends or neighbours, 5. Religious / Spiritual leader, 6. ASHA/Midwife (ANM) of your Village or Locality, 7. Health workers at the health center, 8. Private doctor, 9. Television, 11. Newspapers, 12. Internet, 14. National Government Organization (Ministry of Health and family welfare, Govt of India, ICMR), 15. International organizations (WHO, CDC)	3. SARS-CoV-2	1. YES	1. Yes	1. Yes	5. It can kill people in your community	4. No risk	1. Personal responsibility (individual), 2. Household head (head of the family), 8. State government, 9. International organizations (WHO)	1. Inform family member, 2. Inform local representative (Gram Pradhan, RWA etc.), 3. Go to hospital yourself, 4. Inform the local authority, 5. Get tested from Laboratory, 6. Go to self-isolation, 7. Go for self-quarantine	1. The doctor or another medical worker, 2. Spouse, 3. Parent, 4. Children, 5. Other family members, 6. Close friend	5. Allopathy (English) based medicine and Hospitalization	1. Public hospital/ Government Hospital	4. Strongly disagree	2. No	People who hide their travel history. And lockdown violators	1. Yes	4. Treatment options, 6. Consequences of having a virus	1. Wore covering clothes and gloves, 2. Used mask, 3. Covered mouth with a simple cloth, 4. Sprayed or fumigated my home, 5. Washed hand for at least 20 seconds daily with soap, 6. Used sanitizer, 7. Avoided handshake and hugging, 8. Avoided touching objects at public places, 9. Avoided going outside of the home, 10. Prayed to God	5. I did not face any challenges or difficulties in taking action	1. Not applicable as I have already taken such measures, 3. I do not go outside of my house	3. Sanitized the building or locality, 4. Stop going outside, 5. Created awareness, 6. Prayed to god, 7. Feed the needy people, 8. Stopped people for going outside
149	26	Male	1	7. Government Job	5. Higher education (post-graduate or above)	31000	Lucknow	1. Urban	1. 0–10 kilometers	1. Yes	2. No	1. Yes, Please Mention the reason in other option…………	3. In the last few months (2-4)	3. Friends, 6. Government announcement, 7. Newspapers and magazines, 8. Radio, 10. TV	2. No	6. No answer	1. Fever, 2. Headache, 4. Cough, 6. Cough that lasts longer than three weeks, 11. Diarrhoea, 13. Shortness of breath	2. No	2. Drinking polluted water, 4. Touching surfaces or objects in a public place, 5. Through shaking hand, 6. Through animal contacts, 7. Through hugging people, 8. Through coughing and sneezing (e.g. airborne)	4. Three days	1. YES	1. Avoid shaking hands while greeting, 2. Covering mouth and nose properly when coughing or sneezing, 3. Washing hands properly after touching items in public places, 6. Wear full body covering clothes, 7. Covering mouth with a mask, 9. Keeping clean household environment, 11. Using alcohol-based sanitizers on hands, 12. Through good nutrition, 13. By praying	1. 3 feet -8 feet	3. Infected Individual, 6. Risk Individual	3. 14 days	4. No answer	1. Have plenty of rest, 3. Drink a lot of fluids and take healthy diets, 4. Seek emergency treatment in Hospital, 6. As advised by your family doctor	6. Anybody can get Coronavirus disease (Covid-19)	8. Private doctor, 9. Television, 11. Newspapers, 12. Internet, 14. National Government Organization (Ministry of Health and family welfare, Govt of India, ICMR), 15. International organizations (WHO, CDC)	4. Covid19	1. YES	1. Yes	2. No	5. It can kill people in your community	2. Medium risk	1. Personal responsibility (individual), 2. Household head (head of the family), 3. Community Leader / religious leaders, 4. Local healer / traditional healer/ faith Healer (Quack, Neem-Hakeem, Ojha), 5. Health workers, 6. Local district administration, 7. National government, 8. State government, 9. International organizations (WHO), 10. God	1. Inform family member, 2. Inform local representative (Gram Pradhan, RWA etc.), 3. Go to hospital yourself, 4. Inform the local authority, 5. Get tested from Laboratory, 6. Go to self-isolation, 7. Go for self-quarantine, 8. Wait for symptoms for confirmation	1. The doctor or another medical worker, 3. Parent	5. Allopathy (English) based medicine and Hospitalization	1. Public hospital/ Government Hospital	4. Strongly disagree	2. No	Only those infected individual how are not understanding the adverse effect of Covid19	1. Yes	3. Prevention, 4. Treatment options, 5. Government action	2. Used mask, 3. Covered mouth with a simple cloth, 5. Washed hand for at least 20 seconds daily with soap, 6. Used sanitizer, 7. Avoided handshake and hugging, 8. Avoided touching objects at public places, 9. Avoided going outside of the home, 10. Prayed to God	2. Difficult to find money and resources to take preventive measures, 3. Difficult to have access to necessary items (e.g. to buy mask or sanitizer), 4. I had to overcome people around me who did not want me to take action	8. I do not have the resources or access to preventative measures, 13. No answer	1. Donated money to the government, 3. Sanitized the building or locality, 4. Stop going outside, 5. Created awareness, 6. Prayed to god, 7. Feed the needy people, 8. Stopped people for going outside
150	28	Female	1	6. Private job	5. Higher education (post-graduate or above)	30000	Jammu	1. Urban	1. 0–10 kilometers	1. Yes	2. No	1. Yes, Please Mention the reason in other option…………	2. Last year	9. Social Media (WhatsApp, Facebook etc)	2. No	1. Seasonal fever	1. Fever, 2. Headache, 4. Cough, 6. Cough that lasts longer than three weeks, 13. Shortness of breath	4. Do not know	4. Touching surfaces or objects in a public place, 5. Through shaking hand, 7. Through hugging people, 8. Through coughing and sneezing (e.g. airborne)	5. More than four days	1. YES	1. Avoid shaking hands while greeting, 2. Covering mouth and nose properly when coughing or sneezing, 3. Washing hands properly after touching items in public places, 7. Covering mouth with a mask, 9. Keeping clean household environment, 11. Using alcohol-based sanitizers on hands, 12. Through good nutrition	1 metre	3. Infected Individual, 4. exposed Individual, 6. Risk Individual	3. 14 days	2. No	4. Seek emergency treatment in Hospital, 6. As advised by your family doctor	6. Anybody can get Coronavirus disease (Covid-19)	1. Family, 7. Health workers at the health center, 8. Private doctor	3. SARS-CoV-2	1. YES	1. Yes	2. No	1. It can kill you or member of your family	4. No risk	1. Personal responsibility (individual), 2. Household head (head of the family), 5. Health workers, 6. Local district administration, 7. National government, 8. State government, 9. International organizations (WHO)	1. Inform family member, 4. Inform the local authority, 5. Get tested from Laboratory, 6. Go to self-isolation, 7. Go for self-quarantine	1. The doctor or another medical worker, 3. Parent, 5. Other family members, 6. Close friend	2. Home rest without medicine	1. Public hospital/ Government Hospital	4. Strongly disagree	2. No	If its happen firstly that person itself responsible for thid.	3. Maybe	1. Cause, 2. Signs and symptoms, 3. Prevention, 4. Treatment options, 5. Government action, 6. Consequences of having a virus, 7. Isolation/Quarantine	1. Wore covering clothes and gloves, 2. Used mask, 3. Covered mouth with a simple cloth, 5. Washed hand for at least 20 seconds daily with soap, 6. Used sanitizer, 7. Avoided handshake and hugging, 8. Avoided touching objects at public places, 9. Avoided going outside of the home, 10. Prayed to God	2. Difficult to find money and resources to take preventive measures	1. Not applicable as I have already taken such measures	4. Stop going outside, 5. Created awareness, 6. Prayed to god, 7. Feed the needy people
151	25	Male	2	3. Student	5. Higher education (post-graduate or above)		Alibag Mumbai	3. Town	1. 0–10 kilometers	1. Yes	2. No	1. Yes, Please Mention the reason in other option…………, To minimize the spread.. it's not ultimate solution tbh	2. Last year	Research paper	3. Do not know	6. No answer	1. Fever, 4. Cough	2. No	4. Touching surfaces or objects in a public place, 5. Through shaking hand, 8. Through coughing and sneezing (e.g. airborne)	6. Cannot say	3. May Be	1. Avoid shaking hands while greeting, 2. Covering mouth and nose properly when coughing or sneezing, 3. Washing hands properly after touching items in public places, 9. Keeping clean household environment, 11. Using alcohol-based sanitizers on hands	5. Do not know	All kind	3. 14 days	2. No	4. Seek emergency treatment in Hospital	1. Adult Males, 2. Adult Females, 3. Elderly person / person of geriatric age or above 60 years, 4. Children below five years of age, 5. Health workers, 6. Anybody can get Coronavirus disease (Covid-19), 7. People with pre-existing medical conditions (such as asthma, diabetes, heart disease), 8. People with disabilities, 9. Poor people (poverty-stricken), 10. Traveler	16. No answer	4. Covid19	2. NO	2. No	2. No	Government takes late descion	2. Medium risk	1. Personal responsibility (individual)	6. Go to self-isolation, 7. Go for self-quarantine	1. The doctor or another medical worker	5. Allopathy (English) based medicine and Hospitalization	1. Public hospital/ Government Hospital	4. Strongly disagree	2. No	Those people who are violating rules and going outside they should be shot down asap because they will be responsible for spreading this virus to entire population	1. Yes	My research is enough	2. Used mask, 6. Used sanitizer	5. I did not face any challenges or difficulties in taking action	13. No answer	4. Stop going outside, 7. Feed the needy people
[truncated: 350 more rows]
[truncated: 7 more columns]
